# Supplementary material for: Serum levels of miR-320 family members are associated with clinical parameters and diagnosis in prostate cancer patients
Source: Oncotarget. 2017 Dec 30;9(12):10402–16. doi: 10.18632/oncotarget.23781 (PMC5828216; doi:10.18632/oncotarget.23781)
Supplement: Supplementary file 2 [file oncotarget-09-10402-s002.xlsx]

## Sheet: Annotation
The annotation of file sheets.
Target_miRTarBase: experimentally verified miRNA targets with high confidence (e.g. qPCR, Westerblot, reporter assay) extracted from miRTarBase
Target_miRWalk: putative miRNA targets on the 3'UTR of mRNA identified by miRWalk2.0 and these miRNA targets are also predicted by other 4 computational algorithms (Microt4, miRanda, RNA22, Targetscan)
PEA_miRTarBase: significant pathways/GO terms (adjusted p-value<=0.05) assocaited with the miRNA targets extracted from miRTarBase
PEA_miRTarBase: significant pathways/GO terms (adjusted p-value<=0.05) assocaited with the miRNA targets extracted from miRWalk
Used databases:
KEGG
WIKI pathway
Reactome

## Sheet: Target_miRTarBase
miRTarBaseID	miRNA	Species_miRNA_	TargetGene	TargetGene_EntrezGeneID_	Species_TargetGene_	Experiments	SupportType	References_PMID_
MIRT001964	hsa-miR-320a	Homo sapiens	POLR3D	661	Homo sapiens	TaqMan miRNA assay/RT-PCR//TaqMan miRNA assay//qRT-PCR	Functional MTI	18852463
MIRT003744	hsa-miR-320a	Homo sapiens	TFRC	7037	Homo sapiens	Luciferase reporter assay//Northern blot//flow	Functional MTI	19135902
MIRT004440	hsa-miR-320a	Homo sapiens	MCL1	4170	Homo sapiens	Luciferase reporter assay//Flow//Immunohistochemistry//Microarray//Northern blot//qRT-PCR//Western blot	Functional MTI	24136787
MIRT004508	hsa-miR-320a	Homo sapiens	HSPB6	126393	Homo sapiens	Luciferase reporter assay	Functional MTI	19380620
MIRT006497	hsa-miR-320a	Homo sapiens	AQP1	358	Homo sapiens	Luciferase reporter assay	Functional MTI	20628061
MIRT006498	hsa-miR-320a	Homo sapiens	AQP4	361	Homo sapiens	Luciferase reporter assay	Functional MTI	20628061
MIRT006575/MIRT437471	hsa-miR-320a	Homo sapiens	NRP1	4881/8829	Homo sapiens	Luciferase reporter assay//Western blot	Functional MTI	22134529
MIRT007093	hsa-miR-320a	Homo sapiens	MAPK1	5594	Homo sapiens	Luciferase reporter assay	Functional MTI	23196978
MIRT044504	hsa-miR-320a	Homo sapiens	IGF1R	3480	Homo sapiens	Luciferase reporter assay	Functional MTI	24161401
MIRT054476	hsa-miR-320a	Homo sapiens	ITGB3	3690	Homo sapiens	Luciferase reporter assay//qRT-PCR//Western blot	Functional MTI	24443232
MIRT054488	hsa-miR-320a	Homo sapiens	GNAI1	2770	Homo sapiens	Luciferase reporter assay//Western blot//Immunohistochemical (IHC) staining	Functional MTI	23691483
MIRT054647	hsa-miR-320a	Homo sapiens	RAC1	5879	Homo sapiens	Immunoblot//Immunohistochemistry//Luciferase reporter assay//qRT-PCR	Functional MTI	24265291
MIRT262091	hsa-miR-320a	Homo sapiens	BMI1	648	Homo sapiens	Luciferase reporter assay//qRT-PCR//Western blot	Functional MTI	25171860
MIRT271966	hsa-miR-320a	Homo sapiens	ARF1	375	Homo sapiens	Luciferase reporter assay//Western blot	Functional MTI	24084574
MIRT438272	hsa-miR-320a	Homo sapiens	NFATC3	4775	Homo sapiens	Luciferase reporter assay//qRT-PCR//Western blot	Functional MTI	25159093
MIRT438273	hsa-miR-320a	Homo sapiens	TRPC5	7224	Homo sapiens	Luciferase reporter assay//qRT-PCR//Western blot	Functional MTI	25159093
MIRT438486*	hsa-miR-320a	Homo sapiens	PTEN	5728	Homo sapiens	Luciferase reporter assay	Functional MTI	24161401
MIRT438652	hsa-miR-320a	Homo sapiens	BANP	54971	Homo sapiens	ChIP-seq//Luciferase reporter assay//qRT-PCR//Western blot	Functional MTI	23876508
MIRT053600	hsa-miR-320c	Homo sapiens	SMARCC1	6599	Homo sapiens	Immunohistochemistry//Microarray//qRT-PCR//Western blot//Immunocytochemistry//Luciferase reporter assay	Functional MTI	23799850
MIRT054489	hsa-miR-320c	Homo sapiens	GNAI1	2770	Homo sapiens	Luciferase reporter assay//Western blot//Immunohistochemical (IHC) staining	Functional MTI	23691483
* not described in the reference Ling et al. 2013

## Sheet: Target_miRWalk
miRNA	MIMATid	Gene	EntrezID	RefseqID	miRWalk	Microt4	miRanda	RNA22	Targetscan	SUM
hsa-miR-320a	MIMAT0000510	E2F2	1870	NM_004091	1	1	1	1	1	5
hsa-miR-320a	MIMAT0000510	E2F3	1871	NM_001949	1	1	1	1	1	5
hsa-miR-320a	MIMAT0000510	E2F7	144455	NM_203394	1	1	1	1	1	5
hsa-miR-320a	MIMAT0000510	ABHD13	84945	NM_032859	1	1	1	1	1	5
hsa-miR-320a	MIMAT0000510	ABHD2	11057	NM_007011	1	1	1	1	1	5
hsa-miR-320a	MIMAT0000510	ABI2	10152	XM_005246217	1	1	1	1	1	5
hsa-miR-320a	MIMAT0000510	ABLIM1	3983	XM_005269818	1	1	1	1	1	5
hsa-miR-320a	MIMAT0000510	ACAP2	23527	XM_005269314	1	1	1	1	1	5
hsa-miR-320a	MIMAT0000510	ACBD3	64746	NM_022735	1	1	1	1	1	5
hsa-miR-320a	MIMAT0000510	ACPP	55	NM_001099	1	1	1	1	1	5
hsa-miR-320a	MIMAT0000510	ADARB1	104	NM_015833	1	1	1	1	1	5
hsa-miR-320a	MIMAT0000510	AFF4	27125	XM_005271963	1	1	1	1	1	5
hsa-miR-320a	MIMAT0000510	AGGF1	55109	NM_018046	1	1	1	1	1	5
hsa-miR-320a	MIMAT0000510	AIM1	202	XM_005266839	1	1	1	1	1	5
hsa-miR-320a	MIMAT0000510	AIMP1	9255	NM_004757	1	1	1	1	1	5
hsa-miR-320a	MIMAT0000510	AK4	205	NM_001005353	1	1	1	1	1	5
hsa-miR-320a	MIMAT0000510	AKT3	10000	XM_005272995	1	1	1	1	1	5
hsa-miR-320a	MIMAT0000510	ALX4	60529	NM_021926	1	1	1	1	1	5
hsa-miR-320a	MIMAT0000510	AMER1	139285	NM_152424	1	1	1	1	1	5
hsa-miR-320a	MIMAT0000510	ANGPT2	285	NM_001147	1	1	1	1	1	5
hsa-miR-320a	MIMAT0000510	ANKH	56172	NM_054027	1	1	1	1	1	5
hsa-miR-320a	MIMAT0000510	ANKRD52	283373	NM_173595	1	1	1	1	1	5
hsa-miR-320a	MIMAT0000510	APBB2	323	NM_004307	1	1	1	1	1	5
hsa-miR-320a	MIMAT0000510	APCDD1L	164284	XM_005260306	1	1	1	1	1	5
hsa-miR-320a	MIMAT0000510	AR	367	NM_000044	1	1	1	1	1	5
hsa-miR-320a	MIMAT0000510	ARF1	375	NM_001024227	1	1	1	1	1	5
hsa-miR-320a	MIMAT0000510	ARHGAP26	23092	XM_005268398	1	1	1	1	1	5
hsa-miR-320a	MIMAT0000510	ARHGAP5	394	XM_005267636	1	1	1	1	1	5
hsa-miR-320a	MIMAT0000510	ARHGEF12	23365	NM_015313	1	1	1	1	1	5
hsa-miR-320a	MIMAT0000510	ARHGEF37	389337	NM_001001669	1	1	1	1	1	5
hsa-miR-320a	MIMAT0000510	ARHGEF6	9459	XM_005262500	1	1	1	1	1	5
hsa-miR-320a	MIMAT0000510	ARHGEF9	23229	NM_015185	1	1	1	1	1	5
hsa-miR-320a	MIMAT0000510	ARID5B	84159	NM_032199	1	1	1	1	1	5
hsa-miR-320a	MIMAT0000510	ARIH1	25820	NM_005744	1	1	1	1	1	5
hsa-miR-320a	MIMAT0000510	ARNT	405	NM_001668	1	1	1	1	1	5
hsa-miR-320a	MIMAT0000510	ARPP19	10776	XM_005254132	1	1	1	1	1	5
hsa-miR-320a	MIMAT0000510	ASB8	140461	XM_005268658	1	1	1	1	1	5
hsa-miR-320a	MIMAT0000510	ASCC2	84164	XM_005261776	1	1	1	1	1	5
hsa-miR-320a	MIMAT0000510	ATAD2B	54454	XM_005264372	1	1	1	1	1	5
hsa-miR-320a	MIMAT0000510	ATF6	22926	NM_007348	1	1	1	1	1	5
hsa-miR-320a	MIMAT0000510	ATF7	11016	XM_005268586	1	1	1	1	1	5
hsa-miR-320a	MIMAT0000510	ATF7IP2	80063	NM_024997	1	1	1	1	1	5
hsa-miR-320a	MIMAT0000510	ATG14	22863	NM_014924	1	1	1	1	1	5
hsa-miR-320a	MIMAT0000510	ATG2B	55102	NM_018036	1	1	1	1	1	5
hsa-miR-320a	MIMAT0000510	ATP11A	23250	XM_005268305	1	1	1	1	1	5
hsa-miR-320a	MIMAT0000510	ATP11B	23200	XM_005247242	1	1	1	1	1	5
hsa-miR-320a	MIMAT0000510	ATP2A2	488	NM_170665	1	1	1	1	1	5
hsa-miR-320a	MIMAT0000510	ATP6V1A	523	XM_005247528	1	1	1	1	1	5
hsa-miR-320a	MIMAT0000510	ATP6V1C1	528	NM_001695	1	1	1	1	1	5
hsa-miR-320a	MIMAT0000510	ATP8A1	10396	NM_006095	1	1	1	1	1	5
hsa-miR-320a	MIMAT0000510	ATP8A1	10396	XM_005248043	1	1	1	1	1	5
hsa-miR-320a	MIMAT0000510	ATP9A	10079	NM_006045	1	1	1	1	1	5
hsa-miR-320a	MIMAT0000510	ATRNL1	26033	NM_207303	1	1	1	1	1	5
hsa-miR-320a	MIMAT0000510	ATRX	546	XM_005262155	1	1	1	1	1	5
hsa-miR-320a	MIMAT0000510	ATRX	546	XM_005277815	1	1	1	1	1	5
hsa-miR-320a	MIMAT0000510	ATXN1	6310	NM_000332	1	1	1	1	1	5
hsa-miR-320a	MIMAT0000510	ATXN3	4287	NM_004993	1	1	1	1	1	5
hsa-miR-320a	MIMAT0000510	BAG4	9530	NM_004874	1	1	1	1	1	5
hsa-miR-320a	MIMAT0000510	BAG5	9529	NM_001015049	1	1	1	1	1	5
hsa-miR-320a	MIMAT0000510	BANF1	8815	NM_003860	1	1	1	1	1	5
hsa-miR-320a	MIMAT0000510	BANP	54971	NM_001173543	1	1	1	1	1	5
hsa-miR-320a	MIMAT0000510	BASP1	10409	NM_006317	1	1	1	1	1	5
hsa-miR-320a	MIMAT0000510	BCAP29	55973	NM_018844	1	1	1	1	1	5
hsa-miR-320a	MIMAT0000510	BCAT1	586	NM_005504	1	1	1	1	1	5
hsa-miR-320a	MIMAT0000510	BHLHE40	8553	NM_003670	1	1	1	1	1	5
hsa-miR-320a	MIMAT0000510	BMP3	651	NM_001201	1	1	1	1	1	5
hsa-miR-320a	MIMAT0000510	BNIP3L	665	XM_005273616	1	1	1	1	1	5
hsa-miR-320a	MIMAT0000510	BOD1L2	284257	NM_001257964	1	1	1	1	1	5
hsa-miR-320a	MIMAT0000510	BPNT1	10380	XM_005272999	1	1	1	1	1	5
hsa-miR-320a	MIMAT0000510	BRWD3	254065	NM_153252	1	1	1	1	1	5
hsa-miR-320a	MIMAT0000510	BTBD3	22903	NM_014962	1	1	1	1	1	5
hsa-miR-320a	MIMAT0000510	BTBD7	55727	NM_001002860	1	1	1	1	1	5
hsa-miR-320a	MIMAT0000510	BTRC	8945	NM_033637	1	1	1	1	1	5
hsa-miR-320a	MIMAT0000510	BVES	11149	NM_001199563	1	1	1	1	1	5
hsa-miR-320a	MIMAT0000510	C12orf49	79794	XM_005253937	1	1	1	1	1	5
hsa-miR-320a	MIMAT0000510	C14orf105	55195	NM_018168	1	1	1	1	1	5
hsa-miR-320a	MIMAT0000510	C16orf58	64755	NM_022744	1	1	1	1	1	5
hsa-miR-320a	MIMAT0000510	C18orf25	147339	NM_145055	1	1	1	1	1	5
hsa-miR-320a	MIMAT0000510	C19orf25	148223	NM_152482	1	1	1	1	1	5
hsa-miR-320a	MIMAT0000510	C1orf226	400793	NM_001085375	1	1	1	1	1	5
hsa-miR-320a	MIMAT0000510	C1orf95	375057	NM_001003665	1	1	1	1	1	5
hsa-miR-320a	MIMAT0000510	C20orf112	140688	XM_005260283	1	1	1	1	1	5
hsa-miR-320a	MIMAT0000510	C20orf194	25943	XM_005260685	1	1	1	1	1	5
hsa-miR-320a	MIMAT0000510	C21orf33	8209	XM_005261183	1	1	1	1	1	5
hsa-miR-320a	MIMAT0000510	C5orf15	56951	NM_020199	1	1	1	1	1	5
hsa-miR-320a	MIMAT0000510	C5orf22	55322	NM_018356	1	1	1	1	1	5
hsa-miR-320a	MIMAT0000510	C5orf47	133491	NM_001144954	1	1	1	1	1	5
hsa-miR-320a	MIMAT0000510	C5orf51	285636	NM_175921	1	1	1	1	1	5
hsa-miR-320a	MIMAT0000510	C6orf120	387263	NM_001029863	1	1	1	1	1	5
hsa-miR-320a	MIMAT0000510	C9orf91	203197	XM_005251792	1	1	1	1	1	5
hsa-miR-320a	MIMAT0000510	CACNA1E	777	XM_005245477	1	1	1	1	1	5
hsa-miR-320a	MIMAT0000510	CACNA1I	8911	NM_021096	1	1	1	1	1	5
hsa-miR-320a	MIMAT0000510	CACNB4	785	NM_001005747	1	1	1	1	1	5
hsa-miR-320a	MIMAT0000510	CALD1	800	NM_033138	1	1	1	1	1	5
hsa-miR-320a	MIMAT0000510	CALM3	808	NM_005184	1	1	1	1	1	5
hsa-miR-320a	MIMAT0000510	CALN1	83698	NM_001017440	1	1	1	1	1	5
hsa-miR-320a	MIMAT0000510	CAMK2D	817	NM_001221	1	1	1	1	1	5
hsa-miR-320a	MIMAT0000510	CAMSAP2	23271	XM_005245040	1	1	1	1	1	5
hsa-miR-320a	MIMAT0000510	CAMTA2	23125	XM_005256548	1	1	1	1	1	5
hsa-miR-320a	MIMAT0000510	CANX	821	NM_001746	1	1	1	1	1	5
hsa-miR-320a	MIMAT0000510	CAP1	10487	XM_005270369	1	1	1	1	1	5
hsa-miR-320a	MIMAT0000510	CAPRIN1	4076	NM_005898	1	1	1	1	1	5
hsa-miR-320a	MIMAT0000510	CASP2	835	NM_032982	1	1	1	1	1	5
hsa-miR-320a	MIMAT0000510	CAV1	857	NM_001172895	1	1	1	1	1	5
hsa-miR-320a	MIMAT0000510	CBX3	11335	XM_005249611	1	1	1	1	1	5
hsa-miR-320a	MIMAT0000510	CBX5	23468	NM_001127322	1	1	1	1	1	5
hsa-miR-320a	MIMAT0000510	CC2D1B	200014	NM_032449	1	1	1	1	1	5
hsa-miR-320a	MIMAT0000510	CCDC117	150275	NM_173510	1	1	1	1	1	5
hsa-miR-320a	MIMAT0000510	CCDC141	285025	NM_173648	1	1	1	1	1	5
hsa-miR-320a	MIMAT0000510	CCDC149	91050	NM_173463	1	1	1	1	1	5
hsa-miR-320a	MIMAT0000510	CCDC152	100129792	NM_001134848	1	1	1	1	1	5
hsa-miR-320a	MIMAT0000510	CCDC50	152137	NM_178335	1	1	1	1	1	5
hsa-miR-320a	MIMAT0000510	CCDC71L	168455	NM_175884	1	1	1	1	1	5
hsa-miR-320a	MIMAT0000510	CCND2	894	NM_001759	1	1	1	1	1	5
hsa-miR-320a	MIMAT0000510	CCNG2	901	NM_004354	1	1	1	1	1	5
hsa-miR-320a	MIMAT0000510	CCSER2	54462	NM_018999	1	1	1	1	1	5
hsa-miR-320a	MIMAT0000510	CD2AP	23607	NM_012120	1	1	1	1	1	5
hsa-miR-320a	MIMAT0000510	CD93	22918	NM_012072	1	1	1	1	1	5
hsa-miR-320a	MIMAT0000510	CDC14B	8555	NM_033331	1	1	1	1	1	5
hsa-miR-320a	MIMAT0000510	CDCA7	83879	NM_031942	1	1	1	1	1	5
hsa-miR-320a	MIMAT0000510	CDH2	1000	NM_001792	1	1	1	1	1	5
hsa-miR-320a	MIMAT0000510	CDK5R1	8851	NM_003885	1	1	1	1	1	5
hsa-miR-320a	MIMAT0000510	CDK6	1021	NM_001145306	1	1	1	1	1	5
hsa-miR-320a	MIMAT0000510	CDS1	1040	NM_001263	1	1	1	1	1	5
hsa-miR-320a	MIMAT0000510	CDS2	8760	NM_003818	1	1	1	1	1	5
hsa-miR-320a	MIMAT0000510	CDV3	55573	NM_001134422	1	1	1	1	1	5
hsa-miR-320a	MIMAT0000510	CELSR3	1951	NM_001407	1	1	1	1	1	5
hsa-miR-320a	MIMAT0000510	CEP120	153241	XM_005271901	1	1	1	1	1	5
hsa-miR-320a	MIMAT0000510	CEP85	64793	NM_022778	1	1	1	1	1	5
hsa-miR-320a	MIMAT0000510	CERS6	253782	NM_001256126	1	1	1	1	1	5
hsa-miR-320a	MIMAT0000510	CGGBP1	8545	NM_001008390	1	1	1	1	1	5
hsa-miR-320a	MIMAT0000510	CGN	57530	NM_020770	1	1	1	1	1	5
hsa-miR-320a	MIMAT0000510	CHEK1	1111	NM_001114122	1	1	1	1	1	5
hsa-miR-320a	MIMAT0000510	CHMP7	91782	NM_152272	1	1	1	1	1	5
hsa-miR-320a	MIMAT0000510	CHST8	64377	NM_022467	1	1	1	1	1	5
hsa-miR-320a	MIMAT0000510	CHSY1	22856	NM_014918	1	1	1	1	1	5
hsa-miR-320a	MIMAT0000510	CHTF8	54921	NM_001039690	1	1	1	1	1	5
hsa-miR-320a	MIMAT0000510	CKAP5	9793	NM_001008938	1	1	1	1	1	5
hsa-miR-320a	MIMAT0000510	CLOCK	9575	NM_001267843	1	1	1	1	1	5
hsa-miR-320a	MIMAT0000510	CLTCL1	8218	XM_005261278	1	1	1	1	1	5
hsa-miR-320a	MIMAT0000510	CLTCL1	8218	XM_005277800	1	1	1	1	1	5
hsa-miR-320a	MIMAT0000510	CMTM4	146223	NM_181521	1	1	1	1	1	5
hsa-miR-320a	MIMAT0000510	CNKSR2	22866	NM_014927	1	1	1	1	1	5
hsa-miR-320a	MIMAT0000510	CNOT6	57472	XM_005265953	1	1	1	1	1	5
hsa-miR-320a	MIMAT0000510	CNOT6L	246175	NM_144571	1	1	1	1	1	5
hsa-miR-320a	MIMAT0000510	CNOT7	29883	XM_005273481	1	1	1	1	1	5
hsa-miR-320a	MIMAT0000510	COPS7B	64708	NM_022730	1	1	1	1	1	5
hsa-miR-320a	MIMAT0000510	CPD	1362	NM_001304	1	1	1	1	1	5
hsa-miR-320a	MIMAT0000510	CREB3L2	64764	NM_194071	1	1	1	1	1	5
hsa-miR-320a	MIMAT0000510	CREB5	9586	NM_182898	1	1	1	1	1	5
hsa-miR-320a	MIMAT0000510	CREBRF	153222	NM_153607	1	1	1	1	1	5
hsa-miR-320a	MIMAT0000510	CRKL	1399	NM_005207	1	1	1	1	1	5
hsa-miR-320a	MIMAT0000510	CRTC3	64784	NM_022769	1	1	1	1	1	5
hsa-miR-320a	MIMAT0000510	CSRNP2	81566	NM_030809	1	1	1	1	1	5
hsa-miR-320a	MIMAT0000510	CTIF	9811	NM_001142397	1	1	1	1	1	5
hsa-miR-320a	MIMAT0000510	CTSB	1508	XM_005272367	1	1	1	1	1	5
hsa-miR-320a	MIMAT0000510	CTSC	1075	NM_148170	1	1	1	1	1	5
hsa-miR-320a	MIMAT0000510	CX3CR1	1524	NM_001171171	1	1	1	1	1	5
hsa-miR-320a	MIMAT0000510	CXCL9	4283	NM_002416	1	1	1	1	1	5
hsa-miR-320a	MIMAT0000510	CYB5D2	124936	NM_144611	1	1	1	1	1	5
hsa-miR-320a	MIMAT0000510	CYTH1	9267	NM_004762	1	1	1	1	1	5
hsa-miR-320a	MIMAT0000510	CYTIP	9595	NM_004288	1	1	1	1	1	5
hsa-miR-320a	MIMAT0000510	DAGLA	747	NM_006133	1	1	1	1	1	5
hsa-miR-320a	MIMAT0000510	DAZ1	1617	NM_004081	1	1	1	1	1	5
hsa-miR-320a	MIMAT0000510	DAZ2	57055	XM_005262591	1	1	1	1	1	5
hsa-miR-320a	MIMAT0000510	DAZ3	57054	NM_020364	1	1	1	1	1	5
hsa-miR-320a	MIMAT0000510	DAZ4	57135	XM_005262602	1	1	1	1	1	5
hsa-miR-320a	MIMAT0000510	DBF4	10926	NM_006716	1	1	1	1	1	5
hsa-miR-320a	MIMAT0000510	DCAF16	54876	NM_017741	1	1	1	1	1	5
hsa-miR-320a	MIMAT0000510	DCUN1D3	123879	XM_005255098	1	1	1	1	1	5
hsa-miR-320a	MIMAT0000510	DDX58	23586	NM_014314	1	1	1	1	1	5
hsa-miR-320a	MIMAT0000510	DENND5B	160518	NM_144973	1	1	1	1	1	5
hsa-miR-320a	MIMAT0000510	DERL1	79139	NM_024295	1	1	1	1	1	5
hsa-miR-320a	MIMAT0000510	DESI2	51029	NM_016076	1	1	1	1	1	5
hsa-miR-320a	MIMAT0000510	DGKE	8526	NM_003647	1	1	1	1	1	5
hsa-miR-320a	MIMAT0000510	DHDDS	79947	NM_024887	1	1	1	1	1	5
hsa-miR-320a	MIMAT0000510	DHX36	170506	NM_020865	1	1	1	1	1	5
hsa-miR-320a	MIMAT0000510	DIP2A	23181	NM_015151	1	1	1	1	1	5
hsa-miR-320a	MIMAT0000510	DISC1	27185	NM_001164537	1	1	1	1	1	5
hsa-miR-320a	MIMAT0000510	DLG2	1740	NM_001142699	1	1	1	1	1	5
hsa-miR-320a	MIMAT0000510	DLGAP4	22839	NM_014902	1	1	1	1	1	5
hsa-miR-320a	MIMAT0000510	DNAJB12	54788	NM_001002762	1	1	1	1	1	5
hsa-miR-320a	MIMAT0000510	DNAJB5	25822	NM_001135005	1	1	1	1	1	5
hsa-miR-320a	MIMAT0000510	DNALI1	7802	NM_003462	1	1	1	1	1	5
hsa-miR-320a	MIMAT0000510	DNER	92737	NM_139072	1	1	1	1	1	5
hsa-miR-320a	MIMAT0000510	DOK6	220164	NM_152721	1	1	1	1	1	5
hsa-miR-320a	MIMAT0000510	DPY19L3	147991	NM_207325	1	1	1	1	1	5
hsa-miR-320a	MIMAT0000510	DRP2	1821	NM_001939	1	1	1	1	1	5
hsa-miR-320a	MIMAT0000510	DSTYK	25778	NM_015375	1	1	1	1	1	5
hsa-miR-320a	MIMAT0000510	DTD1	92675	XM_005260871	1	1	1	1	1	5
hsa-miR-320a	MIMAT0000510	DYNC1I2	1781	NM_001378	1	1	1	1	1	5
hsa-miR-320a	MIMAT0000510	DYNLRB1	83658	XM_005260568	1	1	1	1	1	5
hsa-miR-320a	MIMAT0000510	DYNLT3	6990	NM_006520	1	1	1	1	1	5
hsa-miR-320a	MIMAT0000510	DZIP1	22873	NM_198968	1	1	1	1	1	5
hsa-miR-320a	MIMAT0000510	EAF1	85403	NM_033083	1	1	1	1	1	5
hsa-miR-320a	MIMAT0000510	EBF2	64641	NM_022659	1	1	1	1	1	5
hsa-miR-320a	MIMAT0000510	EDA2R	60401	XM_005262283	1	1	1	1	1	5
hsa-miR-320a	MIMAT0000510	EGFR	1956	XM_005271746	1	1	1	1	1	5
hsa-miR-320a	MIMAT0000510	EIF4B	1975	XM_005268709	1	1	1	1	1	5
hsa-miR-320a	MIMAT0000510	EIF5	1983	NM_001969	1	1	1	1	1	5
hsa-miR-320a	MIMAT0000510	ELK4	2005	NM_001973	1	1	1	1	1	5
hsa-miR-320a	MIMAT0000510	EMC7	56851	NM_020154	1	1	1	1	1	5
hsa-miR-320a	MIMAT0000510	EMCN	51705	NM_016242	1	1	1	1	1	5
hsa-miR-320a	MIMAT0000510	ENTPD4	9583	NM_004901	1	1	1	1	1	5
hsa-miR-320a	MIMAT0000510	EPB41	2035	XM_005245753	1	1	1	1	1	5
hsa-miR-320a	MIMAT0000510	EPG5	57724	NM_020964	1	1	1	1	1	5
hsa-miR-320a	MIMAT0000510	ERBB4	2066	XM_005246375	1	1	1	1	1	5
hsa-miR-320a	MIMAT0000510	ERC1	23085	NM_178040	1	1	1	1	1	5
hsa-miR-320a	MIMAT0000510	EREG	2069	NM_001432	1	1	1	1	1	5
hsa-miR-320a	MIMAT0000510	ERMN	57471	NM_020711	1	1	1	1	1	5
hsa-miR-320a	MIMAT0000510	ESR1	2099	NM_001122742	1	1	1	1	1	5
hsa-miR-320a	MIMAT0000510	ESRRG	2104	NM_001243509	1	1	1	1	1	5
hsa-miR-320a	MIMAT0000510	ETFA	2108	NM_000126	1	1	1	1	1	5
hsa-miR-320a	MIMAT0000510	ETS1	2113	NM_005238	1	1	1	1	1	5
hsa-miR-320a	MIMAT0000510	ETV1	2115	NM_004956	1	1	1	1	1	5
hsa-miR-320a	MIMAT0000510	EXO1	9156	NM_130398	1	1	1	1	1	5
hsa-miR-320a	MIMAT0000510	EXOC5	10640	NM_006544	1	1	1	1	1	5
hsa-miR-320a	MIMAT0000510	EXOC8	149371	NM_175876	1	1	1	1	1	5
hsa-miR-320a	MIMAT0000510	EYA4	2070	XM_005266854	1	1	1	1	1	5
hsa-miR-320a	MIMAT0000510	FADS2	9415	NM_004265	1	1	1	1	1	5
hsa-miR-320a	MIMAT0000510	FAF2	23197	NM_014613	1	1	1	1	1	5
hsa-miR-320a	MIMAT0000510	FAIM2	23017	NM_012306	1	1	1	1	1	5
hsa-miR-320a	MIMAT0000510	FAM117B	150864	NM_173511	1	1	1	1	1	5
hsa-miR-320a	MIMAT0000510	FAM120C	54954	NM_017848	1	1	1	1	1	5
hsa-miR-320a	MIMAT0000510	FAM129A	116496	NM_052966	1	1	1	1	1	5
hsa-miR-320a	MIMAT0000510	FAM160B1	57700	NM_020940	1	1	1	1	1	5
hsa-miR-320a	MIMAT0000510	FAM163A	148753	XM_005244912	1	1	1	1	1	5
hsa-miR-320a	MIMAT0000510	FAM199X	139231	NM_207318	1	1	1	1	1	5
hsa-miR-320a	MIMAT0000510	FAM210B	116151	NM_080821	1	1	1	1	1	5
hsa-miR-320a	MIMAT0000510	FAM63B	54629	NM_001040450	1	1	1	1	1	5
hsa-miR-320a	MIMAT0000510	FAM78A	286336	NM_033387	1	1	1	1	1	5
hsa-miR-320a	MIMAT0000510	FAM84B	157638	NM_174911	1	1	1	1	1	5
hsa-miR-320a	MIMAT0000510	FAM89A	375061	NM_198552	1	1	1	1	1	5
hsa-miR-320a	MIMAT0000510	FBXO41	150726	NM_001080410	1	1	1	1	1	5
hsa-miR-320a	MIMAT0000510	FBXO45	200933	NM_001105573	1	1	1	1	1	5
hsa-miR-320a	MIMAT0000510	FBXW7	55294	NM_033632	1	1	1	1	1	5
hsa-miR-320a	MIMAT0000510	FGD4	121512	XM_005253304	1	1	1	1	1	5
hsa-miR-320a	MIMAT0000510	FKBP1A	2280	NM_000801	1	1	1	1	1	5
hsa-miR-320a	MIMAT0000510	FKBP5	2289	NM_001145777	1	1	1	1	1	5
hsa-miR-320a	MIMAT0000510	FLRT2	23768	XM_005267490	1	1	1	1	1	5
hsa-miR-320a	MIMAT0000510	FLRT3	23767	XM_005260682	1	1	1	1	1	5
hsa-miR-320a	MIMAT0000510	FOXN3	1112	XM_005267289	1	1	1	1	1	5
hsa-miR-320a	MIMAT0000510	FREM1	158326	NM_144966	1	1	1	1	1	5
hsa-miR-320a	MIMAT0000510	FSD1L	83856	XM_005252254	1	1	1	1	1	5
hsa-miR-320a	MIMAT0000510	FUT4	2526	NM_002033	1	1	1	1	1	5
hsa-miR-320a	MIMAT0000510	FYB	2533	NM_001465	1	1	1	1	1	5
hsa-miR-320a	MIMAT0000510	FYTTD1	84248	NM_032288	1	1	1	1	1	5
hsa-miR-320a	MIMAT0000510	FZD3	7976	NM_017412	1	1	1	1	1	5
hsa-miR-320a	MIMAT0000510	FZD5	7855	NM_003468	1	1	1	1	1	5
hsa-miR-320a	MIMAT0000510	GABRB2	2561	NM_021911	1	1	1	1	1	5
hsa-miR-320a	MIMAT0000510	GABRG1	2565	NM_173536	1	1	1	1	1	5
hsa-miR-320a	MIMAT0000510	GALNT10	55568	NM_198321	1	1	1	1	1	5
hsa-miR-320a	MIMAT0000510	GAS8	2622	XM_005256306	1	1	1	1	1	5
hsa-miR-320a	MIMAT0000510	GCNT4	51301	XM_005248530	1	1	1	1	1	5
hsa-miR-320a	MIMAT0000510	GFPT1	2673	NM_001244710	1	1	1	1	1	5
hsa-miR-320a	MIMAT0000510	GFRA1	2674	NM_005264	1	1	1	1	1	5
hsa-miR-320a	MIMAT0000510	GGA3	23163	NM_001172703	1	1	1	1	1	5
hsa-miR-320a	MIMAT0000510	GIT2	9815	NM_057169	1	1	1	1	1	5
hsa-miR-320a	MIMAT0000510	GJC1	10052	NM_005497	1	1	1	1	1	5
hsa-miR-320a	MIMAT0000510	GLI3	2737	XM_005249704	1	1	1	1	1	5
hsa-miR-320a	MIMAT0000510	GLIS3	169792	NM_001042413	1	1	1	1	1	5
hsa-miR-320a	MIMAT0000510	GNA12	2768	NM_007353	1	1	1	1	1	5
hsa-miR-320a	MIMAT0000510	GNAI2	2771	XM_005265067	1	1	1	1	1	5
hsa-miR-320a	MIMAT0000510	GNAO1	2775	NM_138736	1	1	1	1	1	5
hsa-miR-320a	MIMAT0000510	GNAZ	2781	NM_002073	1	1	1	1	1	5
hsa-miR-320a	MIMAT0000510	GNPDA1	10007	XM_005268350	1	1	1	1	1	5
hsa-miR-320a	MIMAT0000510	GNS	2799	XM_005268800	1	1	1	1	1	5
hsa-miR-320a	MIMAT0000510	GOLGA1	2800	NM_002077	1	1	1	1	1	5
hsa-miR-320a	MIMAT0000510	GOLPH3	64083	NM_022130	1	1	1	1	1	5
hsa-miR-320a	MIMAT0000510	GOLPH3L	55204	NM_018178	1	1	1	1	1	5
hsa-miR-320a	MIMAT0000510	GP2	2813	XM_005255259	1	1	1	1	1	5
hsa-miR-320a	MIMAT0000510	GPCPD1	56261	XM_005260759	1	1	1	1	1	5
hsa-miR-320a	MIMAT0000510	GPD2	2820	NM_001083112	1	1	1	1	1	5
hsa-miR-320a	MIMAT0000510	GPM6B	2824	NM_001001995	1	1	1	1	1	5
hsa-miR-320a	MIMAT0000510	GPR107	57720	NM_001136557	1	1	1	1	1	5
hsa-miR-320a	MIMAT0000510	GPR61	83873	XM_005271246	1	1	1	1	1	5
hsa-miR-320a	MIMAT0000510	GPRIN3	285513	XM_005262936	1	1	1	1	1	5
hsa-miR-320a	MIMAT0000510	GRB2	2885	NM_002086	1	1	1	1	1	5
hsa-miR-320a	MIMAT0000510	GREB1	9687	NM_014668	1	1	1	1	1	5
hsa-miR-320a	MIMAT0000510	GRHL2	79977	NM_024915	1	1	1	1	1	5
hsa-miR-320a	MIMAT0000510	GRIA1	2890	NM_001258020	1	1	1	1	1	5
hsa-miR-320a	MIMAT0000510	GRIN2A	2903	NM_001134407	1	1	1	1	1	5
hsa-miR-320a	MIMAT0000510	GSPT1	2935	NM_001130007	1	1	1	1	1	5
hsa-miR-320a	MIMAT0000510	GUCA1A	2978	NM_000409	1	1	1	1	1	5
hsa-miR-320a	MIMAT0000510	H3F3B	3021	NM_005324	1	1	1	1	1	5
hsa-miR-320a	MIMAT0000510	HAUS5	23354	NM_015302	1	1	1	1	1	5
hsa-miR-320a	MIMAT0000510	HDAC9	9734	XM_005249913	1	1	1	1	1	5
hsa-miR-320a	MIMAT0000510	HDX	139324	NM_001177479	1	1	1	1	1	5
hsa-miR-320a	MIMAT0000510	HECA	51696	NM_016217	1	1	1	1	1	5
hsa-miR-320a	MIMAT0000510	HECTD2	143279	NM_182765	1	1	1	1	1	5
hsa-miR-320a	MIMAT0000510	HELZ	9931	XM_005257888	1	1	1	1	1	5
hsa-miR-320a	MIMAT0000510	HGSNAT	138050	XM_005273409	1	1	1	1	1	5
hsa-miR-320a	MIMAT0000510	HIF3A	64344	XM_005259152	1	1	1	1	1	5
hsa-miR-320a	MIMAT0000510	HIP1	3092	XM_005250304	1	1	1	1	1	5
hsa-miR-320a	MIMAT0000510	HIP1	3092	XM_005277569	1	1	1	1	1	5
hsa-miR-320a	MIMAT0000510	HIPK1	204851	XM_005270609	1	1	1	1	1	5
hsa-miR-320a	MIMAT0000510	HIPK1	204851	XM_005270610	1	1	1	1	1	5
hsa-miR-320a	MIMAT0000510	HIST2H2BE	8349	NM_003528	1	1	1	1	1	5
hsa-miR-320a	MIMAT0000510	HIVEP2	3097	XM_005266957	1	1	1	1	1	5
hsa-miR-320a	MIMAT0000510	HLCS	3141	NM_001242784	1	1	1	1	1	5
hsa-miR-320a	MIMAT0000510	HLTF	6596	NM_003071	1	1	1	1	1	5
hsa-miR-320a	MIMAT0000510	HMGB3	3149	XM_005274667	1	1	1	1	1	5
hsa-miR-320a	MIMAT0000510	HMGB3	3149	XM_005278178	1	1	1	1	1	5
hsa-miR-320a	MIMAT0000510	HNRNPH1	3187	NM_001257293	1	1	1	1	1	5
hsa-miR-320a	MIMAT0000510	HNRNPLL	92906	XM_005264641	1	1	1	1	1	5
hsa-miR-320a	MIMAT0000510	HOXA3	3200	XM_005249730	1	1	1	1	1	5
hsa-miR-320a	MIMAT0000510	HOXA5	3202	NM_019102	1	1	1	1	1	5
hsa-miR-320a	MIMAT0000510	HOXD1	3231	NM_024501	1	1	1	1	1	5
hsa-miR-320a	MIMAT0000510	HP1BP3	50809	XM_005245877	1	1	1	1	1	5
hsa-miR-320a	MIMAT0000510	HS2ST1	9653	NM_012262	1	1	1	1	1	5
hsa-miR-320a	MIMAT0000510	HSPA12A	259217	XM_005269672	1	1	1	1	1	5
hsa-miR-320a	MIMAT0000510	HUNK	30811	NM_014586	1	1	1	1	1	5
hsa-miR-320a	MIMAT0000510	IDE	3416	NM_004969	1	1	1	1	1	5
hsa-miR-320a	MIMAT0000510	IGF1R	3480	NM_000875	1	1	1	1	1	5
hsa-miR-320a	MIMAT0000510	IGF2BP1	10642	NM_006546	1	1	1	1	1	5
hsa-miR-320a	MIMAT0000510	IGF2BP3	10643	NM_006547	1	1	1	1	1	5
hsa-miR-320a	MIMAT0000510	IKZF1	10320	NM_006060	1	1	1	1	1	5
hsa-miR-320a	MIMAT0000510	IKZF2	22807	XM_005246383	1	1	1	1	1	5
hsa-miR-320a	MIMAT0000510	IL17RA	23765	NM_014339	1	1	1	1	1	5
hsa-miR-320a	MIMAT0000510	IL17RD	54756	XM_005265238	1	1	1	1	1	5
hsa-miR-320a	MIMAT0000510	IL6R	3570	NM_000565	1	1	1	1	1	5
hsa-miR-320a	MIMAT0000510	IL6ST	3572	NM_002184	1	1	1	1	1	5
hsa-miR-320a	MIMAT0000510	IMPAD1	54928	NM_017813	1	1	1	1	1	5
hsa-miR-320a	MIMAT0000510	ING5	84289	NM_032329	1	1	1	1	1	5
hsa-miR-320a	MIMAT0000510	INO80D	54891	XM_005246658	1	1	1	1	1	5
hsa-miR-320a	MIMAT0000510	INSC	387755	NM_001031853	1	1	1	1	1	5
hsa-miR-320a	MIMAT0000510	IPO7	10527	NM_006391	1	1	1	1	1	5
hsa-miR-320a	MIMAT0000510	IQCA1	79781	NM_024726	1	1	1	1	1	5
hsa-miR-320a	MIMAT0000510	IQSEC1	9922	XM_005265624	1	1	1	1	1	5
hsa-miR-320a	MIMAT0000510	IRAK2	3656	NM_001570	1	1	1	1	1	5
hsa-miR-320a	MIMAT0000510	IRAK3	11213	NM_007199	1	1	1	1	1	5
hsa-miR-320a	MIMAT0000510	IRF2BP2	359948	NM_182972	1	1	1	1	1	5
hsa-miR-320a	MIMAT0000510	IRF6	3664	NM_006147	1	1	1	1	1	5
hsa-miR-320a	MIMAT0000510	IRGQ	126298	NM_001007561	1	1	1	1	1	5
hsa-miR-320a	MIMAT0000510	ITCH	83737	NM_001257137	1	1	1	1	1	5
hsa-miR-320a	MIMAT0000510	JAK2	3717	XM_005251455	1	1	1	1	1	5
hsa-miR-320a	MIMAT0000510	JAM3	83700	NM_032801	1	1	1	1	1	5
hsa-miR-320a	MIMAT0000510	JHDM1D	80853	NM_030647	1	1	1	1	1	5
hsa-miR-320a	MIMAT0000510	KAL1	3730	NM_000216	1	1	1	1	1	5
hsa-miR-320a	MIMAT0000510	KANK1	23189	XM_005251410	1	1	1	1	1	5
hsa-miR-320a	MIMAT0000510	KAT6B	23522	NM_012330	1	1	1	1	1	5
hsa-miR-320a	MIMAT0000510	KATNAL1	84056	XM_005266574	1	1	1	1	1	5
hsa-miR-320a	MIMAT0000510	KBTBD6	89890	NM_152903	1	1	1	1	1	5
hsa-miR-320a	MIMAT0000510	KCNAB2	8514	NM_001199860	1	1	1	1	1	5
hsa-miR-320a	MIMAT0000510	KCNIP3	30818	NM_013434	1	1	1	1	1	5
hsa-miR-320a	MIMAT0000510	KCTD10	83892	XM_005253945	1	1	1	1	1	5
hsa-miR-320a	MIMAT0000510	KCTD2	23510	NM_015353	1	1	1	1	1	5
hsa-miR-320a	MIMAT0000510	KDM5A	5927	NM_001042603	1	1	1	1	1	5
hsa-miR-320a	MIMAT0000510	KDSR	2531	NM_002035	1	1	1	1	1	5
hsa-miR-320a	MIMAT0000510	KIAA0232	9778	NM_014743	1	1	1	1	1	5
hsa-miR-320a	MIMAT0000510	KIAA0247	9766	NM_014734	1	1	1	1	1	5
hsa-miR-320a	MIMAT0000510	KIAA0319	9856	NM_001168374	1	1	1	1	1	5
hsa-miR-320a	MIMAT0000510	KIAA0355	9710	NM_014686	1	1	1	1	1	5
hsa-miR-320a	MIMAT0000510	KIAA0355	9710	XM_005259444	1	1	1	1	1	5
hsa-miR-320a	MIMAT0000510	KIAA0430	9665	NM_001184998	1	1	1	1	1	5
hsa-miR-320a	MIMAT0000510	KIAA0430	9665	NM_014647	1	1	1	1	1	5
hsa-miR-320a	MIMAT0000510	KIAA0513	9764	XM_005256265	1	1	1	1	1	5
hsa-miR-320a	MIMAT0000510	KIAA0930	23313	NM_015264	1	1	1	1	1	5
hsa-miR-320a	MIMAT0000510	KIAA1549	57670	NM_001164665	1	1	1	1	1	5
hsa-miR-320a	MIMAT0000510	KIAA1958	158405	XM_005251739	1	1	1	1	1	5
hsa-miR-320a	MIMAT0000510	KIAA2018	205717	NM_001009899	1	1	1	1	1	5
hsa-miR-320a	MIMAT0000510	KIAA2022	340533	NM_001008537	1	1	1	1	1	5
hsa-miR-320a	MIMAT0000510	KIF14	9928	NM_014875	1	1	1	1	1	5
hsa-miR-320a	MIMAT0000510	KIF26A	26153	NM_015656	1	1	1	1	1	5
hsa-miR-320a	MIMAT0000510	KIF5C	3800	NM_004522	1	1	1	1	1	5
hsa-miR-320a	MIMAT0000510	KLF13	51621	NM_015995	1	1	1	1	1	5
hsa-miR-320a	MIMAT0000510	KLF3	51274	NM_016531	1	1	1	1	1	5
hsa-miR-320a	MIMAT0000510	KLF7	8609	NM_003709	1	1	1	1	1	5
hsa-miR-320a	MIMAT0000510	KLHL14	57565	NM_020805	1	1	1	1	1	5
hsa-miR-320a	MIMAT0000510	KLHL15	80311	NM_030624	1	1	1	1	1	5
hsa-miR-320a	MIMAT0000510	KLHL3	26249	NM_001257194	1	1	1	1	1	5
hsa-miR-320a	MIMAT0000510	KLHL36	79786	XM_005256149	1	1	1	1	1	5
hsa-miR-320a	MIMAT0000510	KMT2E	55904	NM_182931	1	1	1	1	1	5
hsa-miR-320a	MIMAT0000510	KPNA6	23633	NM_012316	1	1	1	1	1	5
hsa-miR-320a	MIMAT0000510	KREMEN1	83999	NM_001039570	1	1	1	1	1	5
hsa-miR-320a	MIMAT0000510	KRTAP24-1	643803	NM_001085455	1	1	1	1	1	5
hsa-miR-320a	MIMAT0000510	L3MBTL1	26013	XM_005260388	1	1	1	1	1	5
hsa-miR-320a	MIMAT0000510	LAMP2	3920	NM_002294	1	1	1	1	1	5
hsa-miR-320a	MIMAT0000510	LAPTM4A	9741	NM_014713	1	1	1	1	1	5
hsa-miR-320a	MIMAT0000510	LARS	51520	NM_020117	1	1	1	1	1	5
hsa-miR-320a	MIMAT0000510	LATS1	9113	NM_004690	1	1	1	1	1	5
hsa-miR-320a	MIMAT0000510	LCOR	84458	NM_032440	1	1	1	1	1	5
hsa-miR-320a	MIMAT0000510	LDB3	11155	XM_005269464	1	1	1	1	1	5
hsa-miR-320a	MIMAT0000510	LDLRAD4	753	NM_001003674	1	1	1	1	1	5
hsa-miR-320a	MIMAT0000510	LDOC1L	84247	NM_032287	1	1	1	1	1	5
hsa-miR-320a	MIMAT0000510	LEF1	51176	NM_016269	1	1	1	1	1	5
hsa-miR-320a	MIMAT0000510	LEPROT	54741	XM_005270951	1	1	1	1	1	5
hsa-miR-320a	MIMAT0000510	LETMD1	25875	NM_001243689	1	1	1	1	1	5
hsa-miR-320a	MIMAT0000510	LGALS8	3964	NM_006499	1	1	1	1	1	5
hsa-miR-320a	MIMAT0000510	LGI2	55203	NM_018176	1	1	1	1	1	5
hsa-miR-320a	MIMAT0000510	LIFR	3977	NM_001127671	1	1	1	1	1	5
hsa-miR-320a	MIMAT0000510	LIMCH1	22998	XM_005248065	1	1	1	1	1	5
hsa-miR-320a	MIMAT0000510	LIN28A	79727	NM_024674	1	1	1	1	1	5
hsa-miR-320a	MIMAT0000510	LIX1	167410	NM_153234	1	1	1	1	1	5
hsa-miR-320a	MIMAT0000510	LMBR1	64327	XM_005249554	1	1	1	1	1	5
hsa-miR-320a	MIMAT0000510	LMLN	89782	NM_001136049	1	1	1	1	1	5
hsa-miR-320a	MIMAT0000510	LPP	4026	XM_005247445	1	1	1	1	1	5
hsa-miR-320a	MIMAT0000510	LPPR1	54886	NM_207299	1	1	1	1	1	5
hsa-miR-320a	MIMAT0000510	LRP11	84918	NM_032832	1	1	1	1	1	5
hsa-miR-320a	MIMAT0000510	LUZP1	7798	XM_005245991	1	1	1	1	1	5
hsa-miR-320a	MIMAT0000510	LYNX1	66004	NM_177457	1	1	1	1	1	5
hsa-miR-320a	MIMAT0000510	LZTFL1	54585	NM_001276378	1	1	1	1	1	5
hsa-miR-320a	MIMAT0000510	MAMLD1	10046	XM_005274635	1	1	1	1	1	5
hsa-miR-320a	MIMAT0000510	MANEAL	149175	NM_001113482	1	1	1	1	1	5
hsa-miR-320a	MIMAT0000510	MAP1B	4131	NM_005909	1	1	1	1	1	5
hsa-miR-320a	MIMAT0000510	MAP3K2	10746	NM_006609	1	1	1	1	1	5
hsa-miR-320a	MIMAT0000510	MAP7	9053	NM_003980	1	1	1	1	1	5
hsa-miR-320a	MIMAT0000510	MAP7D2	256714	NM_001168465	1	1	1	1	1	5
hsa-miR-320a	MIMAT0000510	MAPK1	5594	NM_002745	1	1	1	1	1	5
hsa-miR-320a	MIMAT0000510	MAPK8IP3	23162	XM_005255191	1	1	1	1	1	5
hsa-miR-320a	MIMAT0000510	MAST4	375449	NM_001164664	1	1	1	1	1	5
hsa-miR-320a	MIMAT0000510	MAT2A	4144	NM_005911	1	1	1	1	1	5
hsa-miR-320a	MIMAT0000510	MAU2	23383	XM_005259837	1	1	1	1	1	5
hsa-miR-320a	MIMAT0000510	MAX	4149	NM_145113	1	1	1	1	1	5
hsa-miR-320a	MIMAT0000510	MBNL3	55796	XM_005262434	1	1	1	1	1	5
hsa-miR-320a	MIMAT0000510	MCC	4163	NM_001085377	1	1	1	1	1	5
hsa-miR-320a	MIMAT0000510	MCF2	4168	XM_005262413	1	1	1	1	1	5
hsa-miR-320a	MIMAT0000510	MCL1	4170	NM_021960	1	1	1	1	1	5
hsa-miR-320a	MIMAT0000510	MCM6	4175	NM_005915	1	1	1	1	1	5
hsa-miR-320a	MIMAT0000510	MDC1	9656	NM_014641	1	1	1	1	1	5
hsa-miR-320a	MIMAT0000510	MDM2	4193	NM_002392	1	1	1	1	1	5
hsa-miR-320a	MIMAT0000510	MECP2	4204	XM_005274683	1	1	1	1	1	5
hsa-miR-320a	MIMAT0000510	MECP2	4204	XM_005277853	1	1	1	1	1	5
hsa-miR-320a	MIMAT0000510	MED22	6837	NM_181491	1	1	1	1	1	5
hsa-miR-320a	MIMAT0000510	MEGF9	1955	NM_001080497	1	1	1	1	1	5
hsa-miR-320a	MIMAT0000510	MEIS2	4212	NM_170677	1	1	1	1	1	5
hsa-miR-320a	MIMAT0000510	METTL7A	25840	NM_014033	1	1	1	1	1	5
hsa-miR-320a	MIMAT0000510	MFAP5	8076	NM_003480	1	1	1	1	1	5
hsa-miR-320a	MIMAT0000510	MGRN1	23295	NM_001142290	1	1	1	1	1	5
hsa-miR-320a	MIMAT0000510	MIB1	57534	NM_020774	1	1	1	1	1	5
hsa-miR-320a	MIMAT0000510	MIER1	57708	NM_001146110	1	1	1	1	1	5
hsa-miR-320a	MIMAT0000510	MIER3	166968	NM_152622	1	1	1	1	1	5
hsa-miR-320a	MIMAT0000510	MITF	4286	NM_198159	1	1	1	1	1	5
hsa-miR-320a	MIMAT0000510	MKLN1	4289	NM_001145354	1	1	1	1	1	5
hsa-miR-320a	MIMAT0000510	MLEC	9761	NM_014730	1	1	1	1	1	5
hsa-miR-320a	MIMAT0000510	MLF1	4291	NM_001195432	1	1	1	1	1	5
hsa-miR-320a	MIMAT0000510	MOB1B	92597	XM_005265709	1	1	1	1	1	5
hsa-miR-320a	MIMAT0000510	MOCS2	4338	NM_004531	1	1	1	1	1	5
hsa-miR-320a	MIMAT0000510	MRPL22	29093	NM_014180	1	1	1	1	1	5
hsa-miR-320a	MIMAT0000510	MRPL35	51318	NM_016622	1	1	1	1	1	5
hsa-miR-320a	MIMAT0000510	MRPS10	55173	NM_018141	1	1	1	1	1	5
hsa-miR-320a	MIMAT0000510	MRPS25	64432	XM_005265401	1	1	1	1	1	5
hsa-miR-320a	MIMAT0000510	MSI2	124540	XM_005257014	1	1	1	1	1	5
hsa-miR-320a	MIMAT0000510	MSRB3	253827	NM_001193460	1	1	1	1	1	5
hsa-miR-320a	MIMAT0000510	MTAP	4507	NM_002451	1	1	1	1	1	5
hsa-miR-320a	MIMAT0000510	MTDH	92140	NM_178812	1	1	1	1	1	5
hsa-miR-320a	MIMAT0000510	MTHFSD	64779	XM_005256111	1	1	1	1	1	5
hsa-miR-320a	MIMAT0000510	MTMR12	54545	XM_005248313	1	1	1	1	1	5
hsa-miR-320a	MIMAT0000510	MTSS1	9788	XM_005251111	1	1	1	1	1	5
hsa-miR-320a	MIMAT0000510	MUC13	56667	NM_033049	1	1	1	1	1	5
hsa-miR-320a	MIMAT0000510	MXD1	4084	NM_002357	1	1	1	1	1	5
hsa-miR-320a	MIMAT0000510	MXI1	4601	XM_005269845	1	1	1	1	1	5
hsa-miR-320a	MIMAT0000510	MYEF2	50804	XM_005254422	1	1	1	1	1	5
hsa-miR-320a	MIMAT0000510	MYL12A	10627	NM_006471	1	1	1	1	1	5
hsa-miR-320a	MIMAT0000510	MYO5A	4644	NM_000259	1	1	1	1	1	5
hsa-miR-320a	MIMAT0000510	MYO6	4646	NM_004999	1	1	1	1	1	5
hsa-miR-320a	MIMAT0000510	MYRF	745	XM_005274222	1	1	1	1	1	5
hsa-miR-320a	MIMAT0000510	MYSM1	114803	XM_005270418	1	1	1	1	1	5
hsa-miR-320a	MIMAT0000510	MYT1L	23040	XM_005264685	1	1	1	1	1	5
hsa-miR-320a	MIMAT0000510	N4BP1	9683	NM_153029	1	1	1	1	1	5
hsa-miR-320a	MIMAT0000510	NAA15	80155	NM_057175	1	1	1	1	1	5
hsa-miR-320a	MIMAT0000510	NAA40	79829	XM_005274296	1	1	1	1	1	5
hsa-miR-320a	MIMAT0000510	NABP1	64859	NM_001031716	1	1	1	1	1	5
hsa-miR-320a	MIMAT0000510	NAMPT	10135	XM_005250101	1	1	1	1	1	5
hsa-miR-320a	MIMAT0000510	NANOS1	340719	NM_199461	1	1	1	1	1	5
hsa-miR-320a	MIMAT0000510	NAP1L5	266812	NM_153757	1	1	1	1	1	5
hsa-miR-320a	MIMAT0000510	NCAM1	4684	NM_001242607	1	1	1	1	1	5
hsa-miR-320a	MIMAT0000510	NCDN	23154	XM_005270660	1	1	1	1	1	5
hsa-miR-320a	MIMAT0000510	NCK1	4690	XM_005247498	1	1	1	1	1	5
hsa-miR-320a	MIMAT0000510	NCK2	8440	NM_003581	1	1	1	1	1	5
hsa-miR-320a	MIMAT0000510	NCOA3	8202	NM_181659	1	1	1	1	1	5
hsa-miR-320a	MIMAT0000510	NCOA7	135112	NM_001199620	1	1	1	1	1	5
hsa-miR-320a	MIMAT0000510	NDP	4693	NM_000266	1	1	1	1	1	5
hsa-miR-320a	MIMAT0000510	NDRG3	57446	NM_032013	1	1	1	1	1	5
hsa-miR-320a	MIMAT0000510	NDUFA10	4705	NM_004544	1	1	1	1	1	5
hsa-miR-320a	MIMAT0000510	NEBL	10529	NM_006393	1	1	1	1	1	5
hsa-miR-320a	MIMAT0000510	NEURL1B	54492	NM_001142651	1	1	1	1	1	5
hsa-miR-320a	MIMAT0000510	NFAT5	10725	XM_005255777	1	1	1	1	1	5
hsa-miR-320a	MIMAT0000510	NFATC2	4773	NM_012340	1	1	1	1	1	5
hsa-miR-320a	MIMAT0000510	NFATC2IP	84901	NM_032815	1	1	1	1	1	5
hsa-miR-320a	MIMAT0000510	NFIA	4774	NM_001134673	1	1	1	1	1	5
hsa-miR-320a	MIMAT0000510	NGB	58157	NM_021257	1	1	1	1	1	5
hsa-miR-320a	MIMAT0000510	NHP2L1	4809	XM_005261620	1	1	1	1	1	5
hsa-miR-320a	MIMAT0000510	NLN	57486	NM_020726	1	1	1	1	1	5
hsa-miR-320a	MIMAT0000510	NLRP8	126205	NM_176811	1	1	1	1	1	5
hsa-miR-320a	MIMAT0000510	NMNAT2	23057	NM_015039	1	1	1	1	1	5
hsa-miR-320a	MIMAT0000510	NONO	4841	NM_001145408	1	1	1	1	1	5
hsa-miR-320a	MIMAT0000510	NPAS2	4862	XM_005263955	1	1	1	1	1	5
hsa-miR-320a	MIMAT0000510	NPNT	255743	XM_005262888	1	1	1	1	1	5
hsa-miR-320a	MIMAT0000510	NPTN	27020	XM_005254304	1	1	1	1	1	5
hsa-miR-320a	MIMAT0000510	NR1D2	9975	NM_005126	1	1	1	1	1	5
hsa-miR-320a	MIMAT0000510	NR3C1	2908	NM_001018077	1	1	1	1	1	5
hsa-miR-320a	MIMAT0000510	NR3C2	4306	NM_000901	1	1	1	1	1	5
hsa-miR-320a	MIMAT0000510	NR4A2	4929	NM_006186	1	1	1	1	1	5
hsa-miR-320a	MIMAT0000510	NRL	4901	XM_005267708	1	1	1	1	1	5
hsa-miR-320a	MIMAT0000510	NRP1	8829	NM_003873	1	1	1	1	1	5
hsa-miR-320a	MIMAT0000510	NRXN3	9369	XM_005268218	1	1	1	1	1	5
hsa-miR-320a	MIMAT0000510	NSMF	26012	NM_001130969	1	1	1	1	1	5
hsa-miR-320a	MIMAT0000510	NUCKS1	64710	NM_022731	1	1	1	1	1	5
hsa-miR-320a	MIMAT0000510	NUDCD3	23386	NM_015332	1	1	1	1	1	5
hsa-miR-320a	MIMAT0000510	NUDT21	11051	NM_007006	1	1	1	1	1	5
hsa-miR-320a	MIMAT0000510	NUFIP2	57532	NM_020772	1	1	1	1	1	5
hsa-miR-320a	MIMAT0000510	NUP50	10762	XM_005261312	1	1	1	1	1	5
hsa-miR-320a	MIMAT0000510	NUS1	116150	NM_138459	1	1	1	1	1	5
hsa-miR-320a	MIMAT0000510	NXT2	55916	NM_018698	1	1	1	1	1	5
hsa-miR-320a	MIMAT0000510	OAZ2	4947	NM_002537	1	1	1	1	1	5
hsa-miR-320a	MIMAT0000510	OLFML2A	169611	NM_182487	1	1	1	1	1	5
hsa-miR-320a	MIMAT0000510	ONECUT2	9480	NM_004852	1	1	1	1	1	5
hsa-miR-320a	MIMAT0000510	OTUD1	220213	NM_001145373	1	1	1	1	1	5
hsa-miR-320a	MIMAT0000510	PAFAH1B1	5048	NM_000430	1	1	1	1	1	5
hsa-miR-320a	MIMAT0000510	PAIP2B	400961	NM_020459	1	1	1	1	1	5
hsa-miR-320a	MIMAT0000510	PAK1	5058	NM_001128620	1	1	1	1	1	5
hsa-miR-320a	MIMAT0000510	PALM2	114299	NM_053016	1	1	1	1	1	5
hsa-miR-320a	MIMAT0000510	PAPD5	64282	NM_001040284	1	1	1	1	1	5
hsa-miR-320a	MIMAT0000510	PAQR5	54852	NM_001104554	1	1	1	1	1	5
hsa-miR-320a	MIMAT0000510	PAX6	5080	NM_000280	1	1	1	1	1	5
hsa-miR-320a	MIMAT0000510	PBX1	5087	XM_005245228	1	1	1	1	1	5
hsa-miR-320a	MIMAT0000510	PBX3	5090	NM_006195	1	1	1	1	1	5
hsa-miR-320a	MIMAT0000510	PCCB	5096	XM_005247510	1	1	1	1	1	5
hsa-miR-320a	MIMAT0000510	PCDH19	57526	NM_001184880	1	1	1	1	1	5
hsa-miR-320a	MIMAT0000510	PCDHA6	56142	NM_018909	1	1	1	1	1	5
hsa-miR-320a	MIMAT0000510	PCGF3	10336	XM_005272253	1	1	1	1	1	5
hsa-miR-320a	MIMAT0000510	PCGF5	84333	NM_032373	1	1	1	1	1	5
hsa-miR-320a	MIMAT0000510	PCNP	57092	NM_020357	1	1	1	1	1	5
hsa-miR-320a	MIMAT0000510	PCSK2	5126	NM_002594	1	1	1	1	1	5
hsa-miR-320a	MIMAT0000510	PCSK6	5046	NM_002570	1	1	1	1	1	5
hsa-miR-320a	MIMAT0000510	PDE10A	10846	NM_001130690	1	1	1	1	1	5
hsa-miR-320a	MIMAT0000510	PDE3A	5139	XM_005253389	1	1	1	1	1	5
hsa-miR-320a	MIMAT0000510	PDE8B	8622	XM_005248621	1	1	1	1	1	5
hsa-miR-320a	MIMAT0000510	PDGFD	80310	NM_025208	1	1	1	1	1	5
hsa-miR-320a	MIMAT0000510	PDPK1	5170	XM_005255356	1	1	1	1	1	5
hsa-miR-320a	MIMAT0000510	PDS5A	23244	NM_001100399	1	1	1	1	1	5
hsa-miR-320a	MIMAT0000510	PELI2	57161	NM_021255	1	1	1	1	1	5
hsa-miR-320a	MIMAT0000510	PER2	8864	NM_022817	1	1	1	1	1	5
hsa-miR-320a	MIMAT0000510	PEX2	5828	NM_000318	1	1	1	1	1	5
hsa-miR-320a	MIMAT0000510	PHC1	1911	NM_004426	1	1	1	1	1	5
hsa-miR-320a	MIMAT0000510	PHEX	5251	NM_000444	1	1	1	1	1	5
hsa-miR-320a	MIMAT0000510	PHF6	84295	NM_032458	1	1	1	1	1	5
hsa-miR-320a	MIMAT0000510	PHF8	23133	NM_015107	1	1	1	1	1	5
hsa-miR-320a	MIMAT0000510	PI15	51050	NM_015886	1	1	1	1	1	5
hsa-miR-320a	MIMAT0000510	PIGN	23556	NM_176787	1	1	1	1	1	5
hsa-miR-320a	MIMAT0000510	PIK3CD	5293	NM_005026	1	1	1	1	1	5
hsa-miR-320a	MIMAT0000510	PIWIL2	55124	XM_005273550	1	1	1	1	1	5
hsa-miR-320a	MIMAT0000510	PLAG1	5324	NM_002655	1	1	1	1	1	5
hsa-miR-320a	MIMAT0000510	PLCXD3	345557	NM_001005473	1	1	1	1	1	5
hsa-miR-320a	MIMAT0000510	PLEKHB2	55041	NM_001267062	1	1	1	1	1	5
hsa-miR-320a	MIMAT0000510	PLEKHF2	79666	NM_024613	1	1	1	1	1	5
hsa-miR-320a	MIMAT0000510	PLK2	10769	NM_006622	1	1	1	1	1	5
hsa-miR-320a	MIMAT0000510	PLS1	5357	NM_001172312	1	1	1	1	1	5
hsa-miR-320a	MIMAT0000510	PLXNA4	91584	NM_020911	1	1	1	1	1	5
hsa-miR-320a	MIMAT0000510	PML	5371	NM_033238	1	1	1	1	1	5
hsa-miR-320a	MIMAT0000510	PNN	5411	NM_002687	1	1	1	1	1	5
hsa-miR-320a	MIMAT0000510	PNRC2	55629	NM_017761	1	1	1	1	1	5
hsa-miR-320a	MIMAT0000510	POGZ	23126	XM_005245000	1	1	1	1	1	5
hsa-miR-320a	MIMAT0000510	POLE3	54107	NM_017443	1	1	1	1	1	5
hsa-miR-320a	MIMAT0000510	POM121C	100101267	XM_005250082	1	1	1	1	1	5
hsa-miR-320a	MIMAT0000510	POU3F2	5454	NM_005604	1	1	1	1	1	5
hsa-miR-320a	MIMAT0000510	POU4F2	5458	NM_004575	1	1	1	1	1	5
hsa-miR-320a	MIMAT0000510	PPARA	5465	NM_005036	1	1	1	1	1	5
hsa-miR-320a	MIMAT0000510	PPARGC1A	10891	XM_005248133	1	1	1	1	1	5
hsa-miR-320a	MIMAT0000510	PPARGC1B	133522	NM_133263	1	1	1	1	1	5
hsa-miR-320a	MIMAT0000510	PPCDC	60490	NM_021823	1	1	1	1	1	5
hsa-miR-320a	MIMAT0000510	PPIL3	53938	NM_032472	1	1	1	1	1	5
hsa-miR-320a	MIMAT0000510	PPIL6	285755	NM_001111298	1	1	1	1	1	5
hsa-miR-320a	MIMAT0000510	PPM1A	5494	XM_005267777	1	1	1	1	1	5
hsa-miR-320a	MIMAT0000510	PPM1F	9647	NM_014634	1	1	1	1	1	5
hsa-miR-320a	MIMAT0000510	PPP1R12A	4659	XM_005268887	1	1	1	1	1	5
hsa-miR-320a	MIMAT0000510	PPP1R12B	4660	XM_005245201	1	1	1	1	1	5
hsa-miR-320a	MIMAT0000510	PPP1R16B	26051	NM_015568	1	1	1	1	1	5
hsa-miR-320a	MIMAT0000510	PPP2R2C	5522	XM_005247976	1	1	1	1	1	5
hsa-miR-320a	MIMAT0000510	PPP2R3A	5523	NM_002718	1	1	1	1	1	5
hsa-miR-320a	MIMAT0000510	PPP2R5B	5526	NM_006244	1	1	1	1	1	5
hsa-miR-320a	MIMAT0000510	PPP3R1	5534	NM_000945	1	1	1	1	1	5
hsa-miR-320a	MIMAT0000510	PPP6C	5537	NM_001123355	1	1	1	1	1	5
hsa-miR-320a	MIMAT0000510	PRDM1	639	XM_005267094	1	1	1	1	1	5
hsa-miR-320a	MIMAT0000510	PRELP	5549	NM_002725	1	1	1	1	1	5
hsa-miR-320a	MIMAT0000510	PRICKLE2	166336	NM_198859	1	1	1	1	1	5
hsa-miR-320a	MIMAT0000510	PRKAB1	5564	NM_006253	1	1	1	1	1	5
hsa-miR-320a	MIMAT0000510	PRKCB	5579	NM_002738	1	1	1	1	1	5
hsa-miR-320a	MIMAT0000510	PRKCG	5582	NM_002739	1	1	1	1	1	5
hsa-miR-320a	MIMAT0000510	PRKG1	5592	NM_001098512	1	1	1	1	1	5
hsa-miR-320a	MIMAT0000510	PROS1	5627	NM_000313	1	1	1	1	1	5
hsa-miR-320a	MIMAT0000510	PRPF38A	84950	NM_032864	1	1	1	1	1	5
hsa-miR-320a	MIMAT0000510	PRPF4B	8899	NM_003913	1	1	1	1	1	5
hsa-miR-320a	MIMAT0000510	PRPS1	5631	NM_002764	1	1	1	1	1	5
hsa-miR-320a	MIMAT0000510	PRR14L	253143	XM_005261480	1	1	1	1	1	5
hsa-miR-320a	MIMAT0000510	PRTFDC1	56952	XM_005252537	1	1	1	1	1	5
hsa-miR-320a	MIMAT0000510	PSD3	23362	NM_015310	1	1	1	1	1	5
hsa-miR-320a	MIMAT0000510	PSMD7	5713	NM_002811	1	1	1	1	1	5
hsa-miR-320a	MIMAT0000510	PSME3	10197	NM_001267045	1	1	1	1	1	5
hsa-miR-320a	MIMAT0000510	PTBP3	9991	NM_001244898	1	1	1	1	1	5
hsa-miR-320a	MIMAT0000510	PTCHD2	57540	XM_005263486	1	1	1	1	1	5
hsa-miR-320a	MIMAT0000510	PTGER3	5733	NM_198715	1	1	1	1	1	5
hsa-miR-320a	MIMAT0000510	PTGFRN	5738	NM_020440	1	1	1	1	1	5
hsa-miR-320a	MIMAT0000510	PTPRT	11122	NM_133170	1	1	1	1	1	5
hsa-miR-320a	MIMAT0000510	PTRF	284119	XM_005257241	1	1	1	1	1	5
hsa-miR-320a	MIMAT0000510	PURB	5814	NM_033224	1	1	1	1	1	5
hsa-miR-320a	MIMAT0000510	PYGO2	90780	NM_138300	1	1	1	1	1	5
hsa-miR-320a	MIMAT0000510	QSOX2	169714	NM_181701	1	1	1	1	1	5
hsa-miR-320a	MIMAT0000510	RAB11A	8766	NM_004663	1	1	1	1	1	5
hsa-miR-320a	MIMAT0000510	RAB11FIP2	22841	XM_005269629	1	1	1	1	1	5
hsa-miR-320a	MIMAT0000510	RAB14	51552	NM_016322	1	1	1	1	1	5
hsa-miR-320a	MIMAT0000510	RAB18	22931	NM_001256410	1	1	1	1	1	5
hsa-miR-320a	MIMAT0000510	RAB23	51715	NM_016277	1	1	1	1	1	5
hsa-miR-320a	MIMAT0000510	RAB27A	5873	XM_005254575	1	1	1	1	1	5
hsa-miR-320a	MIMAT0000510	RAB2A	5862	NM_002865	1	1	1	1	1	5
hsa-miR-320a	MIMAT0000510	RAB43	339122	NM_001204887	1	1	1	1	1	5
hsa-miR-320a	MIMAT0000510	RABGAP1L	9910	XM_005245680	1	1	1	1	1	5
hsa-miR-320a	MIMAT0000510	RABL3	285282	NM_173825	1	1	1	1	1	5
hsa-miR-320a	MIMAT0000510	RAC1	5879	NM_018890	1	1	1	1	1	5
hsa-miR-320a	MIMAT0000510	RAD21	5885	NM_006265	1	1	1	1	1	5
hsa-miR-320a	MIMAT0000510	RAD23B	5887	NM_002874	1	1	1	1	1	5
hsa-miR-320a	MIMAT0000510	RAD50	10111	NM_005732	1	1	1	1	1	5
hsa-miR-320a	MIMAT0000510	RAD51	5888	NM_133487	1	1	1	1	1	5
hsa-miR-320a	MIMAT0000510	RALA	5898	NM_005402	1	1	1	1	1	5
hsa-miR-320a	MIMAT0000510	RAP1A	5906	NM_001010935	1	1	1	1	1	5
hsa-miR-320a	MIMAT0000510	RAP2B	5912	NM_002886	1	1	1	1	1	5
hsa-miR-320a	MIMAT0000510	RAPGEF3	10411	NM_001098531	1	1	1	1	1	5
hsa-miR-320a	MIMAT0000510	RAPH1	65059	NM_213589	1	1	1	1	1	5
hsa-miR-320a	MIMAT0000510	RASGRF2	5924	NM_006909	1	1	1	1	1	5
hsa-miR-320a	MIMAT0000510	RBAK	57786	NM_021163	1	1	1	1	1	5
hsa-miR-320a	MIMAT0000510	RBFOX2	23543	XM_005261428	1	1	1	1	1	5
hsa-miR-320a	MIMAT0000510	RBM20	282996	NM_001134363	1	1	1	1	1	5
hsa-miR-320a	MIMAT0000510	RBM25	58517	XM_005267956	1	1	1	1	1	5
hsa-miR-320a	MIMAT0000510	RBMS3	27303	XM_005265060	1	1	1	1	1	5
hsa-miR-320a	MIMAT0000510	RBMXL1	494115	NM_001162536	1	1	1	1	1	5
hsa-miR-320a	MIMAT0000510	RBPJ	3516	NM_203284	1	1	1	1	1	5
hsa-miR-320a	MIMAT0000510	RC3H1	149041	NM_172071	1	1	1	1	1	5
hsa-miR-320a	MIMAT0000510	RC3H2	54542	XM_005252056	1	1	1	1	1	5
hsa-miR-320a	MIMAT0000510	REEP3	221035	NM_001001330	1	1	1	1	1	5
hsa-miR-320a	MIMAT0000510	RGS5	8490	NM_001254749	1	1	1	1	1	5
hsa-miR-320a	MIMAT0000510	RHOBTB1	9886	NM_001242359	1	1	1	1	1	5
hsa-miR-320a	MIMAT0000510	RIMKLB	57494	XM_005253436	1	1	1	1	1	5
hsa-miR-320a	MIMAT0000510	RIMS4	140730	NM_001205317	1	1	1	1	1	5
hsa-miR-320a	MIMAT0000510	RIOK3	8780	NM_003831	1	1	1	1	1	5
hsa-miR-320a	MIMAT0000510	RIPPLY3	53820	NM_018962	1	1	1	1	1	5
hsa-miR-320a	MIMAT0000510	RIT1	6016	NM_006912	1	1	1	1	1	5
hsa-miR-320a	MIMAT0000510	RNF150	57484	XM_005263150	1	1	1	1	1	5
hsa-miR-320a	MIMAT0000510	RNF213	57674	NM_001256071	1	1	1	1	1	5
hsa-miR-320a	MIMAT0000510	RNF216	54476	NM_207111	1	1	1	1	1	5
hsa-miR-320a	MIMAT0000510	RNF24	11237	NM_007219	1	1	1	1	1	5
hsa-miR-320a	MIMAT0000510	RNF8	9025	NM_003958	1	1	1	1	1	5
hsa-miR-320a	MIMAT0000510	ROBO2	6092	NM_002942	1	1	1	1	1	5
hsa-miR-320a	MIMAT0000510	RORC	6097	XM_005245423	1	1	1	1	1	5
hsa-miR-320a	MIMAT0000510	RP2	6102	NM_006915	1	1	1	1	1	5
hsa-miR-320a	MIMAT0000510	RRP15	51018	NM_016052	1	1	1	1	1	5
hsa-miR-320a	MIMAT0000510	RRP1B	23076	NM_015056	1	1	1	1	1	5
hsa-miR-320a	MIMAT0000510	RSF1	51773	XM_005274051	1	1	1	1	1	5
hsa-miR-320a	MIMAT0000510	RSL1D1	26156	NM_015659	1	1	1	1	1	5
hsa-miR-320a	MIMAT0000510	RTKN2	219790	NM_145307	1	1	1	1	1	5
hsa-miR-320a	MIMAT0000510	RUFY2	55680	NM_017987	1	1	1	1	1	5
hsa-miR-320a	MIMAT0000510	RUNX1T1	862	NM_001198625	1	1	1	1	1	5
hsa-miR-320a	MIMAT0000510	RUNX2	860	NM_001024630	1	1	1	1	1	5
hsa-miR-320a	MIMAT0000510	RWDD4	201965	NM_152682	1	1	1	1	1	5
hsa-miR-320a	MIMAT0000510	SALL2	6297	XM_005267983	1	1	1	1	1	5
hsa-miR-320a	MIMAT0000510	SAMD4B	55095	XM_005259029	1	1	1	1	1	5
hsa-miR-320a	MIMAT0000510	SAR1B	51128	NM_001033503	1	1	1	1	1	5
hsa-miR-320a	MIMAT0000510	SASH1	23328	XM_005266876	1	1	1	1	1	5
hsa-miR-320a	MIMAT0000510	SCML2	10389	NM_006089	1	1	1	1	1	5
hsa-miR-320a	MIMAT0000510	SCN1A	6323	NM_001202435	1	1	1	1	1	5
hsa-miR-320a	MIMAT0000510	SCN2B	6327	NM_004588	1	1	1	1	1	5
hsa-miR-320a	MIMAT0000510	SCN3A	6328	NM_006922	1	1	1	1	1	5
hsa-miR-320a	MIMAT0000510	SDK1	221935	NM_152744	1	1	1	1	1	5
hsa-miR-320a	MIMAT0000510	SEC62	7095	NM_003262	1	1	1	1	1	5
hsa-miR-320a	MIMAT0000510	SEC63	11231	NM_007214	1	1	1	1	1	5
hsa-miR-320a	MIMAT0000510	SEMA3D	223117	XM_005250229	1	1	1	1	1	5
hsa-miR-320a	MIMAT0000510	SEMA6A	57556	XM_005272041	1	1	1	1	1	5
hsa-miR-320a	MIMAT0000510	SENP5	205564	NM_152699	1	1	1	1	1	5
hsa-miR-320a	MIMAT0000510	SENP6	26054	XM_005248709	1	1	1	1	1	5
hsa-miR-320a	MIMAT0000510	SEPSECS	51091	XM_005248167	1	1	1	1	1	5
hsa-miR-320a	MIMAT0000510	SEPT10	151011	XM_005263610	1	1	1	1	1	5
hsa-miR-320a	MIMAT0000510	SEPT11	55752	NM_018243	1	1	1	1	1	5
hsa-miR-320a	MIMAT0000510	SEPT6	23157	NM_145799	1	1	1	1	1	5
hsa-miR-320a	MIMAT0000510	SERBP1	26135	NM_001018067	1	1	1	1	1	5
hsa-miR-320a	MIMAT0000510	SERINC3	10955	XM_005260255	1	1	1	1	1	5
hsa-miR-320a	MIMAT0000510	SEZ6L	23544	NM_021115	1	1	1	1	1	5
hsa-miR-320a	MIMAT0000510	SF3A1	10291	NM_005877	1	1	1	1	1	5
hsa-miR-320a	MIMAT0000510	SGCB	6443	XM_005265763	1	1	1	1	1	5
hsa-miR-320a	MIMAT0000510	SGMS2	166929	XM_005262793	1	1	1	1	1	5
hsa-miR-320a	MIMAT0000510	SGPL1	8879	NM_003901	1	1	1	1	1	5
hsa-miR-320a	MIMAT0000510	SH3BGRL2	83699	NM_031469	1	1	1	1	1	5
hsa-miR-320a	MIMAT0000510	SHCBP1	79801	NM_024745	1	1	1	1	1	5
hsa-miR-320a	MIMAT0000510	SHROOM4	57477	NM_020717	1	1	1	1	1	5
hsa-miR-320a	MIMAT0000510	SIDT1	54847	NM_017699	1	1	1	1	1	5
hsa-miR-320a	MIMAT0000510	SKA3	221150	NM_145061	1	1	1	1	1	5
hsa-miR-320a	MIMAT0000510	SLC10A3	8273	XM_005274754	1	1	1	1	1	5
hsa-miR-320a	MIMAT0000510	SLC16A1	6566	NM_001166496	1	1	1	1	1	5
hsa-miR-320a	MIMAT0000510	SLC16A12	387700	NM_213606	1	1	1	1	1	5
hsa-miR-320a	MIMAT0000510	SLC16A14	151473	XM_005246352	1	1	1	1	1	5
hsa-miR-320a	MIMAT0000510	SLC1A2	6506	NM_004171	1	1	1	1	1	5
hsa-miR-320a	MIMAT0000510	SLC1A4	6509	NM_003038	1	1	1	1	1	5
hsa-miR-320a	MIMAT0000510	SLC22A15	55356	NM_018420	1	1	1	1	1	5
hsa-miR-320a	MIMAT0000510	SLC22A23	63027	XM_005249285	1	1	1	1	1	5
hsa-miR-320a	MIMAT0000510	SLC25A26	115286	NM_173471	1	1	1	1	1	5
hsa-miR-320a	MIMAT0000510	SLC26A2	1836	NM_000112	1	1	1	1	1	5
hsa-miR-320a	MIMAT0000510	SLC26A9	115019	NM_052934	1	1	1	1	1	5
hsa-miR-320a	MIMAT0000510	SLC2A13	114134	XM_005268615	1	1	1	1	1	5
hsa-miR-320a	MIMAT0000510	SLC2A14	144195	XM_005253313	1	1	1	1	1	5
hsa-miR-320a	MIMAT0000510	SLC2A2	6514	NM_000340	1	1	1	1	1	5
hsa-miR-320a	MIMAT0000510	SLC2A3	6515	NM_006931	1	1	1	1	1	5
hsa-miR-320a	MIMAT0000510	SLC30A7	148867	NM_133496	1	1	1	1	1	5
hsa-miR-320a	MIMAT0000510	SLC35B4	84912	NM_032826	1	1	1	1	1	5
hsa-miR-320a	MIMAT0000510	SLC35C1	55343	NM_018389	1	1	1	1	1	5
hsa-miR-320a	MIMAT0000510	SLC39A14	23516	XM_005273463	1	1	1	1	1	5
hsa-miR-320a	MIMAT0000510	SLC39A14	23516	XM_005273464	1	1	1	1	1	5
hsa-miR-320a	MIMAT0000510	SLC39A9	55334	NM_018375	1	1	1	1	1	5
hsa-miR-320a	MIMAT0000510	SLC48A1	55652	NM_017842	1	1	1	1	1	5
hsa-miR-320a	MIMAT0000510	SLC6A2	6530	NM_001172501	1	1	1	1	1	5
hsa-miR-320a	MIMAT0000510	SLC6A6	6533	NM_003043	1	1	1	1	1	5
hsa-miR-320a	MIMAT0000510	SLC6A8	6535	NM_005629	1	1	1	1	1	5
hsa-miR-320a	MIMAT0000510	SLC7A11	23657	NM_014331	1	1	1	1	1	5
hsa-miR-320a	MIMAT0000510	SLC9A2	6549	NM_003048	1	1	1	1	1	5
hsa-miR-320a	MIMAT0000510	SLIT3	6586	NM_001271946	1	1	1	1	1	5
hsa-miR-320a	MIMAT0000510	SLITRK4	139065	NM_001184749	1	1	1	1	1	5
hsa-miR-320a	MIMAT0000510	SMAD4	4089	NM_005359	1	1	1	1	1	5
hsa-miR-320a	MIMAT0000510	SMAD5	4090	NM_001001419	1	1	1	1	1	5
hsa-miR-320a	MIMAT0000510	SMAD9	4093	NM_001127217	1	1	1	1	1	5
hsa-miR-320a	MIMAT0000510	SMEK2	57223	NM_001122964	1	1	1	1	1	5
hsa-miR-320a	MIMAT0000510	SMG1	23049	XM_005255183	1	1	1	1	1	5
hsa-miR-320a	MIMAT0000510	SMOC1	64093	XM_005267995	1	1	1	1	1	5
hsa-miR-320a	MIMAT0000510	SMU1	55234	NM_018225	1	1	1	1	1	5
hsa-miR-320a	MIMAT0000510	SMUG1	23583	NM_014311	1	1	1	1	1	5
hsa-miR-320a	MIMAT0000510	SMURF1	57154	NM_020429	1	1	1	1	1	5
hsa-miR-320a	MIMAT0000510	SND1	27044	XM_005250270	1	1	1	1	1	5
hsa-miR-320a	MIMAT0000510	SNED1	25992	NM_001080437	1	1	1	1	1	5
hsa-miR-320a	MIMAT0000510	SNTB1	6641	XM_005251031	1	1	1	1	1	5
hsa-miR-320a	MIMAT0000510	SNX27	81609	XM_005245511	1	1	1	1	1	5
hsa-miR-320a	MIMAT0000510	SNX30	401548	NM_001012994	1	1	1	1	1	5
hsa-miR-320a	MIMAT0000510	SOAT1	6646	NM_003101	1	1	1	1	1	5
hsa-miR-320a	MIMAT0000510	SOGA1	140710	NM_080627	1	1	1	1	1	5
hsa-miR-320a	MIMAT0000510	SON	6651	NM_138927	1	1	1	1	1	5
hsa-miR-320a	MIMAT0000510	SORBS2	8470	XM_005263296	1	1	1	1	1	5
hsa-miR-320a	MIMAT0000510	SORCS2	57537	NM_020777	1	1	1	1	1	5
hsa-miR-320a	MIMAT0000510	SOX11	6664	NM_003108	1	1	1	1	1	5
hsa-miR-320a	MIMAT0000510	SOX4	6659	NM_003107	1	1	1	1	1	5
hsa-miR-320a	MIMAT0000510	SP1	6667	NM_138473	1	1	1	1	1	5
hsa-miR-320a	MIMAT0000510	SPCS3	60559	NM_021928	1	1	1	1	1	5
hsa-miR-320a	MIMAT0000510	SPTSSA	171546	NM_138288	1	1	1	1	1	5
hsa-miR-320a	MIMAT0000510	SREK1	140890	NM_139168	1	1	1	1	1	5
hsa-miR-320a	MIMAT0000510	SRGAP1	57522	XM_005269042	1	1	1	1	1	5
hsa-miR-320a	MIMAT0000510	SRGAP2	23380	XM_005277510	1	1	1	1	1	5
hsa-miR-320a	MIMAT0000510	SRPK1	6732	NM_003137	1	1	1	1	1	5
hsa-miR-320a	MIMAT0000510	SRPR	6734	NM_003139	1	1	1	1	1	5
hsa-miR-320a	MIMAT0000510	SRRM4	84530	NM_194286	1	1	1	1	1	5
hsa-miR-320a	MIMAT0000510	SRSF6	6431	NM_006275	1	1	1	1	1	5
hsa-miR-320a	MIMAT0000510	SRSF7	6432	NM_001031684	1	1	1	1	1	5
hsa-miR-320a	MIMAT0000510	ST3GAL1	6482	XM_005251023	1	1	1	1	1	5
hsa-miR-320a	MIMAT0000510	ST6GAL2	84620	NM_032528	1	1	1	1	1	5
hsa-miR-320a	MIMAT0000510	STAMBP	10617	NM_213622	1	1	1	1	1	5
hsa-miR-320a	MIMAT0000510	STAT3	6774	XM_005257614	1	1	1	1	1	5
hsa-miR-320a	MIMAT0000510	STEAP2	261729	NM_001244944	1	1	1	1	1	5
hsa-miR-320a	MIMAT0000510	STIM2	57620	NM_001169117	1	1	1	1	1	5
hsa-miR-320a	MIMAT0000510	STK24	8428	NM_001032296	1	1	1	1	1	5
hsa-miR-320a	MIMAT0000510	STS	412	XM_005274512	1	1	1	1	1	5
hsa-miR-320a	MIMAT0000510	STX3	6809	NM_004177	1	1	1	1	1	5
hsa-miR-320a	MIMAT0000510	STYX	6815	NM_145251	1	1	1	1	1	5
hsa-miR-320a	MIMAT0000510	SUB1	10923	XM_005248232	1	1	1	1	1	5
hsa-miR-320a	MIMAT0000510	SUPT7L	9913	NM_014860	1	1	1	1	1	5
hsa-miR-320a	MIMAT0000510	SWAP70	23075	NM_015055	1	1	1	1	1	5
hsa-miR-320a	MIMAT0000510	SYNCRIP	10492	NM_001159677	1	1	1	1	1	5
hsa-miR-320a	MIMAT0000510	SYNM	23336	NM_145728	1	1	1	1	1	5
hsa-miR-320a	MIMAT0000510	SYNRG	11276	XM_005256980	1	1	1	1	1	5
hsa-miR-320a	MIMAT0000510	SYT11	23208	NM_152280	1	1	1	1	1	5
hsa-miR-320a	MIMAT0000510	SYT9	143425	NM_175733	1	1	1	1	1	5
hsa-miR-320a	MIMAT0000510	SYTL4	94121	XM_005262226	1	1	1	1	1	5
hsa-miR-320a	MIMAT0000510	TACC1	6867	XM_005273622	1	1	1	1	1	5
hsa-miR-320a	MIMAT0000510	TACC1	6867	XM_005273623	1	1	1	1	1	5
hsa-miR-320a	MIMAT0000510	TAF5	6877	NM_006951	1	1	1	1	1	5
hsa-miR-320a	MIMAT0000510	TANC2	26115	XM_005257201	1	1	1	1	1	5
hsa-miR-320a	MIMAT0000510	TAP2	6891	NM_000544	1	1	1	1	1	5
hsa-miR-320a	MIMAT0000510	TBC1D20	128637	NM_144628	1	1	1	1	1	5
hsa-miR-320a	MIMAT0000510	TBC1D30	23329	NM_015279	1	1	1	1	1	5
hsa-miR-320a	MIMAT0000510	TBC1D4	9882	XM_005266602	1	1	1	1	1	5
hsa-miR-320a	MIMAT0000510	TBCD	6904	XM_005256395	1	1	1	1	1	5
hsa-miR-320a	MIMAT0000510	TBL1X	6907	NM_005647	1	1	1	1	1	5
hsa-miR-320a	MIMAT0000510	TC2N	123036	NM_152332	1	1	1	1	1	5
hsa-miR-320a	MIMAT0000510	TCAIM	285343	NM_173826	1	1	1	1	1	5
hsa-miR-320a	MIMAT0000510	TCEB1	6921	NM_001204858	1	1	1	1	1	5
hsa-miR-320a	MIMAT0000510	TCF4	6925	NM_001083962	1	1	1	1	1	5
hsa-miR-320a	MIMAT0000510	TCF7L1	83439	NM_031283	1	1	1	1	1	5
hsa-miR-320a	MIMAT0000510	TDG	6996	NM_003211	1	1	1	1	1	5
hsa-miR-320a	MIMAT0000510	TDP1	55775	NM_018319	1	1	1	1	1	5
hsa-miR-320a	MIMAT0000510	TEAD1	7003	NM_021961	1	1	1	1	1	5
hsa-miR-320a	MIMAT0000510	TECPR2	9895	NM_014844	1	1	1	1	1	5
hsa-miR-320a	MIMAT0000510	TECTA	7007	XM_005271653	1	1	1	1	1	5
hsa-miR-320a	MIMAT0000510	TFCP2L1	29842	NM_014553	1	1	1	1	1	5
hsa-miR-320a	MIMAT0000510	TFE3	7030	NM_006521	1	1	1	1	1	5
hsa-miR-320a	MIMAT0000510	TFPI	7035	XM_005246818	1	1	1	1	1	5
hsa-miR-320a	MIMAT0000510	TFRC	7037	NM_003234	1	1	1	1	1	5
hsa-miR-320a	MIMAT0000510	TGFBR1	7046	NM_004612	1	1	1	1	1	5
hsa-miR-320a	MIMAT0000510	TGIF2	60436	NM_001199514	1	1	1	1	1	5
hsa-miR-320a	MIMAT0000510	TGOLN2	10618	NM_001206840	1	1	1	1	1	5
hsa-miR-320a	MIMAT0000510	THAP2	83591	NM_031435	1	1	1	1	1	5
hsa-miR-320a	MIMAT0000510	THAP6	152815	XM_005262771	1	1	1	1	1	5
hsa-miR-320a	MIMAT0000510	THBD	7056	NM_000361	1	1	1	1	1	5
hsa-miR-320a	MIMAT0000510	TK2	7084	NM_001271934	1	1	1	1	1	5
hsa-miR-320a	MIMAT0000510	TMED7	51014	NM_181836	1	1	1	1	1	5
hsa-miR-320a	MIMAT0000510	TMEM101	84336	XM_005257737	1	1	1	1	1	5
hsa-miR-320a	MIMAT0000510	TMEM106B	54664	NM_018374	1	1	1	1	1	5
hsa-miR-320a	MIMAT0000510	TMEM136	219902	NM_001198670	1	1	1	1	1	5
hsa-miR-320a	MIMAT0000510	TMEM144	55314	NM_018342	1	1	1	1	1	5
hsa-miR-320a	MIMAT0000510	TMEM150C	441027	XM_005263015	1	1	1	1	1	5
hsa-miR-320a	MIMAT0000510	TMEM230	29058	NM_001009924	1	1	1	1	1	5
hsa-miR-320a	MIMAT0000510	TMEM231	79583	NM_001077416	1	1	1	1	1	5
hsa-miR-320a	MIMAT0000510	TMEM255A	55026	NM_017938	1	1	1	1	1	5
hsa-miR-320a	MIMAT0000510	TMEM26	219623	NM_178505	1	1	1	1	1	5
hsa-miR-320a	MIMAT0000510	TMEM30A	55754	NM_018247	1	1	1	1	1	5
hsa-miR-320a	MIMAT0000510	TMEM33	55161	NM_018126	1	1	1	1	1	5
hsa-miR-320a	MIMAT0000510	TMEM43	79188	NM_024334	1	1	1	1	1	5
hsa-miR-320a	MIMAT0000510	TMEM47	83604	NM_031442	1	1	1	1	1	5
hsa-miR-320a	MIMAT0000510	TMF1	7110	NM_007114	1	1	1	1	1	5
hsa-miR-320a	MIMAT0000510	TMOD3	29766	NM_014547	1	1	1	1	1	5
hsa-miR-320a	MIMAT0000510	TMPRSS13	84000	NM_001077263	1	1	1	1	1	5
hsa-miR-320a	MIMAT0000510	TMTC1	83857	XM_005253498	1	1	1	1	1	5
hsa-miR-320a	MIMAT0000510	TNKS	8658	XM_005272399	1	1	1	1	1	5
hsa-miR-320a	MIMAT0000510	TNRC6B	23112	XM_005261393	1	1	1	1	1	5
hsa-miR-320a	MIMAT0000510	TNRC6C	57690	NM_001142640	1	1	1	1	1	5
hsa-miR-320a	MIMAT0000510	TOMM70A	9868	NM_014820	1	1	1	1	1	5
hsa-miR-320a	MIMAT0000510	TOR1AIP2	163590	NM_001199260	1	1	1	1	1	5
hsa-miR-320a	MIMAT0000510	TOX	9760	NM_014729	1	1	1	1	1	5
hsa-miR-320a	MIMAT0000510	TOX4	9878	NM_014828	1	1	1	1	1	5
hsa-miR-320a	MIMAT0000510	TPD52L2	7165	NM_199360	1	1	1	1	1	5
hsa-miR-320a	MIMAT0000510	TRAF7	84231	XM_005255627	1	1	1	1	1	5
hsa-miR-320a	MIMAT0000510	TRAK1	22906	XM_005264959	1	1	1	1	1	5
hsa-miR-320a	MIMAT0000510	TRANK1	9881	NM_014831	1	1	1	1	1	5
hsa-miR-320a	MIMAT0000510	TRAPPC6B	122553	NM_001079537	1	1	1	1	1	5
hsa-miR-320a	MIMAT0000510	TRAPPC8	22878	NM_014939	1	1	1	1	1	5
hsa-miR-320a	MIMAT0000510	TRIM13	10206	NM_213590	1	1	1	1	1	5
hsa-miR-320a	MIMAT0000510	TRIM14	9830	NM_014788	1	1	1	1	1	5
hsa-miR-320a	MIMAT0000510	TRIM52	84851	NM_032765	1	1	1	1	1	5
hsa-miR-320a	MIMAT0000510	TRIM67	440730	NM_001004342	1	1	1	1	1	5
hsa-miR-320a	MIMAT0000510	TRIM8	81603	NM_030912	1	1	1	1	1	5
hsa-miR-320a	MIMAT0000510	TRIP11	9321	NM_004239	1	1	1	1	1	5
hsa-miR-320a	MIMAT0000510	TRMT10A	93587	NM_152292	1	1	1	1	1	5
hsa-miR-320a	MIMAT0000510	TROVE2	6738	NM_001173524	1	1	1	1	1	5
hsa-miR-320a	MIMAT0000510	TRPC5	7224	NM_012471	1	1	1	1	1	5
hsa-miR-320a	MIMAT0000510	TRPM8	79054	NM_024080	1	1	1	1	1	5
hsa-miR-320a	MIMAT0000510	TSC1	7248	XM_005272211	1	1	1	1	1	5
hsa-miR-320a	MIMAT0000510	TSC22D3	1831	NM_198057	1	1	1	1	1	5
hsa-miR-320a	MIMAT0000510	TSPAN11	441631	XM_005253378	1	1	1	1	1	5
hsa-miR-320a	MIMAT0000510	TSPAN5	10098	NM_005723	1	1	1	1	1	5
hsa-miR-320a	MIMAT0000510	TSPYL5	85453	NM_033512	1	1	1	1	1	5
hsa-miR-320a	MIMAT0000510	TTBK1	84630	NM_032538	1	1	1	1	1	5
hsa-miR-320a	MIMAT0000510	TTC14	151613	NM_001042601	1	1	1	1	1	5
hsa-miR-320a	MIMAT0000510	TUB	7275	NM_003320	1	1	1	1	1	5
hsa-miR-320a	MIMAT0000510	TWF1	5756	NM_001242397	1	1	1	1	1	5
hsa-miR-320a	MIMAT0000510	TXLNA	200081	NM_175852	1	1	1	1	1	5
hsa-miR-320a	MIMAT0000510	TYW5	129450	NM_001039693	1	1	1	1	1	5
hsa-miR-320a	MIMAT0000510	UBE2D3	7323	NM_181892	1	1	1	1	1	5
hsa-miR-320a	MIMAT0000510	UBE2G1	7326	NM_003342	1	1	1	1	1	5
hsa-miR-320a	MIMAT0000510	UBE2H	7328	NM_003344	1	1	1	1	1	5
hsa-miR-320a	MIMAT0000510	UBFD1	56061	NM_019116	1	1	1	1	1	5
hsa-miR-320a	MIMAT0000510	UBR2	23304	XM_005248965	1	1	1	1	1	5
hsa-miR-320a	MIMAT0000510	UHRF1BP1	54887	NM_017754	1	1	1	1	1	5
hsa-miR-320a	MIMAT0000510	ULK1	8408	NM_003565	1	1	1	1	1	5
hsa-miR-320a	MIMAT0000510	ULK2	9706	NM_014683	1	1	1	1	1	5
hsa-miR-320a	MIMAT0000510	USB1	79650	NM_001204911	1	1	1	1	1	5
hsa-miR-320a	MIMAT0000510	USP15	9958	NM_001252078	1	1	1	1	1	5
hsa-miR-320a	MIMAT0000510	USP25	29761	NM_013396	1	1	1	1	1	5
hsa-miR-320a	MIMAT0000510	UTP14C	9724	NM_021645	1	1	1	1	1	5
hsa-miR-320a	MIMAT0000510	VASH1	22846	NM_014909	1	1	1	1	1	5
hsa-miR-320a	MIMAT0000510	VCPIP1	80124	NM_025054	1	1	1	1	1	5
hsa-miR-320a	MIMAT0000510	VDAC1	7416	XM_005272075	1	1	1	1	1	5
hsa-miR-320a	MIMAT0000510	VEPH1	79674	NM_024621	1	1	1	1	1	5
hsa-miR-320a	MIMAT0000510	VIM	7431	XM_005252579	1	1	1	1	1	5
hsa-miR-320a	MIMAT0000510	VLDLR	7436	NM_003383	1	1	1	1	1	5
hsa-miR-320a	MIMAT0000510	VMA21	203547	NM_001017980	1	1	1	1	1	5
hsa-miR-320a	MIMAT0000510	VPS41	27072	NM_014396	1	1	1	1	1	5
hsa-miR-320a	MIMAT0000510	VPS53	55275	NM_001128159	1	1	1	1	1	5
hsa-miR-320a	MIMAT0000510	VSIG4	11326	NM_001184830	1	1	1	1	1	5
hsa-miR-320a	MIMAT0000510	WARS	7453	NM_004184	1	1	1	1	1	5
hsa-miR-320a	MIMAT0000510	WARS2	10352	XM_005270350	1	1	1	1	1	5
hsa-miR-320a	MIMAT0000510	WASF2	10163	NM_006990	1	1	1	1	1	5
hsa-miR-320a	MIMAT0000510	WDFY1	57590	NM_020830	1	1	1	1	1	5
hsa-miR-320a	MIMAT0000510	WDR19	57728	NM_025132	1	1	1	1	1	5
hsa-miR-320a	MIMAT0000510	WDR26	80232	NM_025160	1	1	1	1	1	5
hsa-miR-320a	MIMAT0000510	WDR33	55339	NM_018383	1	1	1	1	1	5
hsa-miR-320a	MIMAT0000510	WDR82	80335	NM_025222	1	1	1	1	1	5
hsa-miR-320a	MIMAT0000510	WDTC1	23038	NM_001276252	1	1	1	1	1	5
hsa-miR-320a	MIMAT0000510	WIPF1	7456	NM_001077269	1	1	1	1	1	5
hsa-miR-320a	MIMAT0000510	WLS	79971	NM_024911	1	1	1	1	1	5
hsa-miR-320a	MIMAT0000510	WWC2	80014	NM_024949	1	1	1	1	1	5
hsa-miR-320a	MIMAT0000510	XIAP	331	NM_001167	1	1	1	1	1	5
hsa-miR-320a	MIMAT0000510	XK	7504	NM_021083	1	1	1	1	1	5
hsa-miR-320a	MIMAT0000510	XKRX	402415	XM_005262130	1	1	1	1	1	5
hsa-miR-320a	MIMAT0000510	XPNPEP3	63929	NM_022098	1	1	1	1	1	5
hsa-miR-320a	MIMAT0000510	XPO1	7514	NM_003400	1	1	1	1	1	5
hsa-miR-320a	MIMAT0000510	XPR1	9213	NM_004736	1	1	1	1	1	5
hsa-miR-320a	MIMAT0000510	YBX2	51087	NM_015982	1	1	1	1	1	5
hsa-miR-320a	MIMAT0000510	YES1	7525	NM_005433	1	1	1	1	1	5
hsa-miR-320a	MIMAT0000510	YIPF6	286451	NM_173834	1	1	1	1	1	5
hsa-miR-320a	MIMAT0000510	YOD1	55432	NM_001276320	1	1	1	1	1	5
hsa-miR-320a	MIMAT0000510	YPEL2	388403	NM_001005404	1	1	1	1	1	5
hsa-miR-320a	MIMAT0000510	YTHDC1	91746	NM_001031732	1	1	1	1	1	5
hsa-miR-320a	MIMAT0000510	YWHAG	7532	NM_012479	1	1	1	1	1	5
hsa-miR-320a	MIMAT0000510	YWHAH	7533	NM_003405	1	1	1	1	1	5
hsa-miR-320a	MIMAT0000510	YWHAZ	7534	XM_005251061	1	1	1	1	1	5
hsa-miR-320a	MIMAT0000510	ZBTB10	65986	NM_001105539	1	1	1	1	1	5
hsa-miR-320a	MIMAT0000510	ZBTB11	27107	NM_014415	1	1	1	1	1	5
hsa-miR-320a	MIMAT0000510	ZBTB21	49854	XM_005261122	1	1	1	1	1	5
hsa-miR-320a	MIMAT0000510	ZBTB44	29068	XM_005271521	1	1	1	1	1	5
hsa-miR-320a	MIMAT0000510	ZC3H12B	340554	XM_005262260	1	1	1	1	1	5
hsa-miR-320a	MIMAT0000510	ZC3H12C	85463	XM_005271715	1	1	1	1	1	5
hsa-miR-320a	MIMAT0000510	ZDBF2	57683	XM_005246714	1	1	1	1	1	5
hsa-miR-320a	MIMAT0000510	ZDHHC14	79683	XM_005267146	1	1	1	1	1	5
hsa-miR-320a	MIMAT0000510	ZDHHC15	158866	NM_144969	1	1	1	1	1	5
hsa-miR-320a	MIMAT0000510	ZDHHC16	84287	NM_198046	1	1	1	1	1	5
hsa-miR-320a	MIMAT0000510	ZER1	10444	NM_006336	1	1	1	1	1	5
hsa-miR-320a	MIMAT0000510	ZFP90	146198	XM_005255804	1	1	1	1	1	5
hsa-miR-320a	MIMAT0000510	ZFP91	80829	NM_053023	1	1	1	1	1	5
hsa-miR-320a	MIMAT0000510	ZHX3	23051	XM_005260343	1	1	1	1	1	5
hsa-miR-320a	MIMAT0000510	ZMYM5	9205	XM_005266593	1	1	1	1	1	5
hsa-miR-320a	MIMAT0000510	ZNF148	7707	NM_021964	1	1	1	1	1	5
hsa-miR-320a	MIMAT0000510	ZNF2	7549	NM_021088	1	1	1	1	1	5
hsa-miR-320a	MIMAT0000510	ZNF22	7570	NM_006963	1	1	1	1	1	5
hsa-miR-320a	MIMAT0000510	ZNF268	10795	NM_152943	1	1	1	1	1	5
hsa-miR-320a	MIMAT0000510	ZNF286A	57335	XM_005256740	1	1	1	1	1	5
hsa-miR-320a	MIMAT0000510	ZNF3	7551	NM_001278284	1	1	1	1	1	5
hsa-miR-320a	MIMAT0000510	ZNF33A	7581	NM_001278171	1	1	1	1	1	5
hsa-miR-320a	MIMAT0000510	ZNF343	79175	NM_024325	1	1	1	1	1	5
hsa-miR-320a	MIMAT0000510	ZNF367	195828	NM_153695	1	1	1	1	1	5
hsa-miR-320a	MIMAT0000510	ZNF436	80818	NM_001077195	1	1	1	1	1	5
hsa-miR-320a	MIMAT0000510	ZNF445	353274	NM_181489	1	1	1	1	1	5
hsa-miR-320a	MIMAT0000510	ZNF462	58499	XM_005252117	1	1	1	1	1	5
hsa-miR-320a	MIMAT0000510	ZNF470	388566	NM_001001668	1	1	1	1	1	5
hsa-miR-320a	MIMAT0000510	ZNF507	22847	NM_001136156	1	1	1	1	1	5
hsa-miR-320a	MIMAT0000510	ZNF518B	85460	NM_053042	1	1	1	1	1	5
hsa-miR-320a	MIMAT0000510	ZNF546	339327	NM_178544	1	1	1	1	1	5
hsa-miR-320a	MIMAT0000510	ZNF594	84622	XM_005256827	1	1	1	1	1	5
hsa-miR-320a	MIMAT0000510	ZNF629	23361	XM_005255222	1	1	1	1	1	5
hsa-miR-320a	MIMAT0000510	ZNF704	619279	XM_005251279	1	1	1	1	1	5
hsa-miR-320a	MIMAT0000510	ZRANB2	9406	NM_005455	1	1	1	1	1	5
hsa-miR-320a	MIMAT0000510	ZSCAN23	222696	NM_001012455	1	1	1	1	1	5
hsa-miR-320b	MIMAT0005792	E2F2	1870	NM_004091	1	1	1	1	1	5
hsa-miR-320b	MIMAT0005792	E2F3	1871	NM_001949	1	1	1	1	1	5
hsa-miR-320b	MIMAT0005792	E2F7	144455	NM_203394	1	1	1	1	1	5
hsa-miR-320b	MIMAT0005792	ABHD13	84945	NM_032859	1	1	1	1	1	5
hsa-miR-320b	MIMAT0005792	ABI2	10152	XM_005246217	1	1	1	1	1	5
hsa-miR-320b	MIMAT0005792	ACAP2	23527	XM_005269314	1	1	1	1	1	5
hsa-miR-320b	MIMAT0005792	ACBD3	64746	NM_022735	1	1	1	1	1	5
hsa-miR-320b	MIMAT0005792	ACPP	55	NM_001099	1	1	1	1	1	5
hsa-miR-320b	MIMAT0005792	ADARB1	104	NM_015833	1	1	1	1	1	5
hsa-miR-320b	MIMAT0005792	AFF4	27125	XM_005271963	1	1	1	1	1	5
hsa-miR-320b	MIMAT0005792	AGGF1	55109	NM_018046	1	1	1	1	1	5
hsa-miR-320b	MIMAT0005792	AIM1	202	XM_005266839	1	1	1	1	1	5
hsa-miR-320b	MIMAT0005792	AIMP1	9255	NM_004757	1	1	1	1	1	5
hsa-miR-320b	MIMAT0005792	AK4	205	NM_001005353	1	1	1	1	1	5
hsa-miR-320b	MIMAT0005792	AKT3	10000	XM_005272995	1	1	1	1	1	5
hsa-miR-320b	MIMAT0005792	ALX4	60529	NM_021926	1	1	1	1	1	5
hsa-miR-320b	MIMAT0005792	AMER1	139285	NM_152424	1	1	1	1	1	5
hsa-miR-320b	MIMAT0005792	ANGPT2	285	NM_001147	1	1	1	1	1	5
hsa-miR-320b	MIMAT0005792	ANKH	56172	NM_054027	1	1	1	1	1	5
hsa-miR-320b	MIMAT0005792	ANKRD52	283373	NM_173595	1	1	1	1	1	5
hsa-miR-320b	MIMAT0005792	APBB2	323	NM_004307	1	1	1	1	1	5
hsa-miR-320b	MIMAT0005792	APCDD1L	164284	XM_005260306	1	1	1	1	1	5
hsa-miR-320b	MIMAT0005792	AR	367	NM_000044	1	1	1	1	1	5
hsa-miR-320b	MIMAT0005792	ARF1	375	NM_001024227	1	1	1	1	1	5
hsa-miR-320b	MIMAT0005792	ARHGAP26	23092	XM_005268398	1	1	1	1	1	5
hsa-miR-320b	MIMAT0005792	ARHGAP5	394	XM_005267636	1	1	1	1	1	5
hsa-miR-320b	MIMAT0005792	ARHGEF12	23365	NM_015313	1	1	1	1	1	5
hsa-miR-320b	MIMAT0005792	ARHGEF37	389337	NM_001001669	1	1	1	1	1	5
hsa-miR-320b	MIMAT0005792	ARHGEF6	9459	XM_005262500	1	1	1	1	1	5
hsa-miR-320b	MIMAT0005792	ARHGEF9	23229	NM_015185	1	1	1	1	1	5
hsa-miR-320b	MIMAT0005792	ARIH1	25820	NM_005744	1	1	1	1	1	5
hsa-miR-320b	MIMAT0005792	ARNT	405	NM_001668	1	1	1	1	1	5
hsa-miR-320b	MIMAT0005792	ARPP19	10776	XM_005254132	1	1	1	1	1	5
hsa-miR-320b	MIMAT0005792	ASB8	140461	XM_005268658	1	1	1	1	1	5
hsa-miR-320b	MIMAT0005792	ASCC2	84164	XM_005261776	1	1	1	1	1	5
hsa-miR-320b	MIMAT0005792	ATAD2B	54454	XM_005264372	1	1	1	1	1	5
hsa-miR-320b	MIMAT0005792	ATF6	22926	NM_007348	1	1	1	1	1	5
hsa-miR-320b	MIMAT0005792	ATF7	11016	XM_005268586	1	1	1	1	1	5
hsa-miR-320b	MIMAT0005792	ATF7IP2	80063	NM_024997	1	1	1	1	1	5
hsa-miR-320b	MIMAT0005792	ATG14	22863	NM_014924	1	1	1	1	1	5
hsa-miR-320b	MIMAT0005792	ATG2B	55102	NM_018036	1	1	1	1	1	5
hsa-miR-320b	MIMAT0005792	ATP11B	23200	XM_005247242	1	1	1	1	1	5
hsa-miR-320b	MIMAT0005792	ATP2A2	488	NM_170665	1	1	1	1	1	5
hsa-miR-320b	MIMAT0005792	ATP6V1A	523	XM_005247528	1	1	1	1	1	5
hsa-miR-320b	MIMAT0005792	ATP6V1C1	528	NM_001695	1	1	1	1	1	5
hsa-miR-320b	MIMAT0005792	ATP8A1	10396	NM_006095	1	1	1	1	1	5
hsa-miR-320b	MIMAT0005792	ATP8A1	10396	XM_005248043	1	1	1	1	1	5
hsa-miR-320b	MIMAT0005792	ATP9A	10079	NM_006045	1	1	1	1	1	5
hsa-miR-320b	MIMAT0005792	ATRNL1	26033	NM_207303	1	1	1	1	1	5
hsa-miR-320b	MIMAT0005792	ATRX	546	XM_005262155	1	1	1	1	1	5
hsa-miR-320b	MIMAT0005792	ATRX	546	XM_005277815	1	1	1	1	1	5
hsa-miR-320b	MIMAT0005792	ATXN1	6310	NM_000332	1	1	1	1	1	5
hsa-miR-320b	MIMAT0005792	ATXN3	4287	NM_004993	1	1	1	1	1	5
hsa-miR-320b	MIMAT0005792	BAG4	9530	NM_004874	1	1	1	1	1	5
hsa-miR-320b	MIMAT0005792	BAG5	9529	NM_001015049	1	1	1	1	1	5
hsa-miR-320b	MIMAT0005792	BANF1	8815	NM_003860	1	1	1	1	1	5
hsa-miR-320b	MIMAT0005792	BANP	54971	NM_001173543	1	1	1	1	1	5
hsa-miR-320b	MIMAT0005792	BCAP29	55973	NM_018844	1	1	1	1	1	5
hsa-miR-320b	MIMAT0005792	BCAT1	586	NM_005504	1	1	1	1	1	5
hsa-miR-320b	MIMAT0005792	BHLHE40	8553	NM_003670	1	1	1	1	1	5
hsa-miR-320b	MIMAT0005792	BMP3	651	NM_001201	1	1	1	1	1	5
hsa-miR-320b	MIMAT0005792	BNIP3L	665	XM_005273616	1	1	1	1	1	5
hsa-miR-320b	MIMAT0005792	BOD1L2	284257	NM_001257964	1	1	1	1	1	5
hsa-miR-320b	MIMAT0005792	BPNT1	10380	XM_005272999	1	1	1	1	1	5
hsa-miR-320b	MIMAT0005792	BRWD3	254065	NM_153252	1	1	1	1	1	5
hsa-miR-320b	MIMAT0005792	BTBD3	22903	NM_014962	1	1	1	1	1	5
hsa-miR-320b	MIMAT0005792	BTBD7	55727	NM_001002860	1	1	1	1	1	5
hsa-miR-320b	MIMAT0005792	BTRC	8945	NM_033637	1	1	1	1	1	5
hsa-miR-320b	MIMAT0005792	BVES	11149	NM_001199563	1	1	1	1	1	5
hsa-miR-320b	MIMAT0005792	C12orf49	79794	XM_005253937	1	1	1	1	1	5
hsa-miR-320b	MIMAT0005792	C14orf105	55195	NM_018168	1	1	1	1	1	5
hsa-miR-320b	MIMAT0005792	C16orf58	64755	NM_022744	1	1	1	1	1	5
hsa-miR-320b	MIMAT0005792	C19orf25	148223	NM_152482	1	1	1	1	1	5
hsa-miR-320b	MIMAT0005792	C1orf226	400793	NM_001085375	1	1	1	1	1	5
hsa-miR-320b	MIMAT0005792	C1orf95	375057	NM_001003665	1	1	1	1	1	5
hsa-miR-320b	MIMAT0005792	C20orf112	140688	XM_005260283	1	1	1	1	1	5
hsa-miR-320b	MIMAT0005792	C20orf194	25943	XM_005260685	1	1	1	1	1	5
hsa-miR-320b	MIMAT0005792	C21orf33	8209	XM_005261183	1	1	1	1	1	5
hsa-miR-320b	MIMAT0005792	C5orf15	56951	NM_020199	1	1	1	1	1	5
hsa-miR-320b	MIMAT0005792	C5orf22	55322	NM_018356	1	1	1	1	1	5
hsa-miR-320b	MIMAT0005792	C5orf47	133491	NM_001144954	1	1	1	1	1	5
hsa-miR-320b	MIMAT0005792	C5orf51	285636	NM_175921	1	1	1	1	1	5
hsa-miR-320b	MIMAT0005792	C6orf120	387263	NM_001029863	1	1	1	1	1	5
hsa-miR-320b	MIMAT0005792	C9orf91	203197	XM_005251792	1	1	1	1	1	5
hsa-miR-320b	MIMAT0005792	CACNA1E	777	XM_005245477	1	1	1	1	1	5
hsa-miR-320b	MIMAT0005792	CACNA1I	8911	NM_021096	1	1	1	1	1	5
hsa-miR-320b	MIMAT0005792	CACNB4	785	NM_001005747	1	1	1	1	1	5
hsa-miR-320b	MIMAT0005792	CALD1	800	NM_033138	1	1	1	1	1	5
hsa-miR-320b	MIMAT0005792	CALM3	808	NM_005184	1	1	1	1	1	5
hsa-miR-320b	MIMAT0005792	CALN1	83698	NM_001017440	1	1	1	1	1	5
hsa-miR-320b	MIMAT0005792	CAMK2D	817	NM_001221	1	1	1	1	1	5
hsa-miR-320b	MIMAT0005792	CAMSAP2	23271	XM_005245040	1	1	1	1	1	5
hsa-miR-320b	MIMAT0005792	CAMTA2	23125	XM_005256548	1	1	1	1	1	5
hsa-miR-320b	MIMAT0005792	CANX	821	NM_001746	1	1	1	1	1	5
hsa-miR-320b	MIMAT0005792	CAP1	10487	XM_005270369	1	1	1	1	1	5
hsa-miR-320b	MIMAT0005792	CAPRIN1	4076	NM_005898	1	1	1	1	1	5
hsa-miR-320b	MIMAT0005792	CASP2	835	NM_032982	1	1	1	1	1	5
hsa-miR-320b	MIMAT0005792	CAV1	857	NM_001172895	1	1	1	1	1	5
hsa-miR-320b	MIMAT0005792	CBX3	11335	XM_005249611	1	1	1	1	1	5
hsa-miR-320b	MIMAT0005792	CBX5	23468	NM_001127322	1	1	1	1	1	5
hsa-miR-320b	MIMAT0005792	CC2D1B	200014	NM_032449	1	1	1	1	1	5
hsa-miR-320b	MIMAT0005792	CCDC117	150275	NM_173510	1	1	1	1	1	5
hsa-miR-320b	MIMAT0005792	CCDC141	285025	NM_173648	1	1	1	1	1	5
hsa-miR-320b	MIMAT0005792	CCDC149	91050	NM_173463	1	1	1	1	1	5
hsa-miR-320b	MIMAT0005792	CCDC152	100129792	NM_001134848	1	1	1	1	1	5
hsa-miR-320b	MIMAT0005792	CCDC50	152137	NM_178335	1	1	1	1	1	5
hsa-miR-320b	MIMAT0005792	CCDC71L	168455	NM_175884	1	1	1	1	1	5
hsa-miR-320b	MIMAT0005792	CCND2	894	NM_001759	1	1	1	1	1	5
hsa-miR-320b	MIMAT0005792	CCNG2	901	NM_004354	1	1	1	1	1	5
hsa-miR-320b	MIMAT0005792	CCSER2	54462	NM_018999	1	1	1	1	1	5
hsa-miR-320b	MIMAT0005792	CD2AP	23607	NM_012120	1	1	1	1	1	5
hsa-miR-320b	MIMAT0005792	CD93	22918	NM_012072	1	1	1	1	1	5
hsa-miR-320b	MIMAT0005792	CDC14B	8555	NM_033331	1	1	1	1	1	5
hsa-miR-320b	MIMAT0005792	CDCA7	83879	NM_031942	1	1	1	1	1	5
hsa-miR-320b	MIMAT0005792	CDH2	1000	NM_001792	1	1	1	1	1	5
hsa-miR-320b	MIMAT0005792	CDK5R1	8851	NM_003885	1	1	1	1	1	5
hsa-miR-320b	MIMAT0005792	CDK6	1021	NM_001145306	1	1	1	1	1	5
hsa-miR-320b	MIMAT0005792	CDS1	1040	NM_001263	1	1	1	1	1	5
hsa-miR-320b	MIMAT0005792	CDS2	8760	NM_003818	1	1	1	1	1	5
hsa-miR-320b	MIMAT0005792	CDV3	55573	NM_001134422	1	1	1	1	1	5
hsa-miR-320b	MIMAT0005792	CELSR3	1951	NM_001407	1	1	1	1	1	5
hsa-miR-320b	MIMAT0005792	CEP120	153241	XM_005271901	1	1	1	1	1	5
hsa-miR-320b	MIMAT0005792	CEP85	64793	NM_022778	1	1	1	1	1	5
hsa-miR-320b	MIMAT0005792	CERS6	253782	NM_001256126	1	1	1	1	1	5
hsa-miR-320b	MIMAT0005792	CGGBP1	8545	NM_001008390	1	1	1	1	1	5
hsa-miR-320b	MIMAT0005792	CGN	57530	NM_020770	1	1	1	1	1	5
hsa-miR-320b	MIMAT0005792	CHEK1	1111	NM_001114122	1	1	1	1	1	5
hsa-miR-320b	MIMAT0005792	CHMP7	91782	NM_152272	1	1	1	1	1	5
hsa-miR-320b	MIMAT0005792	CHST8	64377	NM_022467	1	1	1	1	1	5
hsa-miR-320b	MIMAT0005792	CHTF8	54921	NM_001039690	1	1	1	1	1	5
hsa-miR-320b	MIMAT0005792	CKAP5	9793	NM_001008938	1	1	1	1	1	5
hsa-miR-320b	MIMAT0005792	CLASP1	23332	NM_015282	1	1	1	1	1	5
hsa-miR-320b	MIMAT0005792	CLOCK	9575	NM_001267843	1	1	1	1	1	5
hsa-miR-320b	MIMAT0005792	CLTCL1	8218	XM_005261278	1	1	1	1	1	5
hsa-miR-320b	MIMAT0005792	CLTCL1	8218	XM_005277800	1	1	1	1	1	5
hsa-miR-320b	MIMAT0005792	CMTM4	146223	NM_181521	1	1	1	1	1	5
hsa-miR-320b	MIMAT0005792	CNKSR2	22866	NM_014927	1	1	1	1	1	5
hsa-miR-320b	MIMAT0005792	CNOT6	57472	XM_005265953	1	1	1	1	1	5
hsa-miR-320b	MIMAT0005792	CNOT6L	246175	NM_144571	1	1	1	1	1	5
hsa-miR-320b	MIMAT0005792	CNOT7	29883	XM_005273481	1	1	1	1	1	5
hsa-miR-320b	MIMAT0005792	COPS7B	64708	NM_022730	1	1	1	1	1	5
hsa-miR-320b	MIMAT0005792	CPD	1362	NM_001304	1	1	1	1	1	5
hsa-miR-320b	MIMAT0005792	CREB3L2	64764	NM_194071	1	1	1	1	1	5
hsa-miR-320b	MIMAT0005792	CREB5	9586	NM_182898	1	1	1	1	1	5
hsa-miR-320b	MIMAT0005792	CREBRF	153222	NM_153607	1	1	1	1	1	5
hsa-miR-320b	MIMAT0005792	CRKL	1399	NM_005207	1	1	1	1	1	5
hsa-miR-320b	MIMAT0005792	CRTC3	64784	NM_022769	1	1	1	1	1	5
hsa-miR-320b	MIMAT0005792	CSRNP2	81566	NM_030809	1	1	1	1	1	5
hsa-miR-320b	MIMAT0005792	CTIF	9811	NM_001142397	1	1	1	1	1	5
hsa-miR-320b	MIMAT0005792	CTSB	1508	XM_005272367	1	1	1	1	1	5
hsa-miR-320b	MIMAT0005792	CTSC	1075	NM_148170	1	1	1	1	1	5
hsa-miR-320b	MIMAT0005792	CX3CR1	1524	NM_001171171	1	1	1	1	1	5
hsa-miR-320b	MIMAT0005792	CXCL9	4283	NM_002416	1	1	1	1	1	5
hsa-miR-320b	MIMAT0005792	CYB5D2	124936	NM_144611	1	1	1	1	1	5
hsa-miR-320b	MIMAT0005792	CYTH1	9267	NM_004762	1	1	1	1	1	5
hsa-miR-320b	MIMAT0005792	CYTIP	9595	NM_004288	1	1	1	1	1	5
hsa-miR-320b	MIMAT0005792	DAGLA	747	NM_006133	1	1	1	1	1	5
hsa-miR-320b	MIMAT0005792	DAZ1	1617	NM_004081	1	1	1	1	1	5
hsa-miR-320b	MIMAT0005792	DAZ2	57055	XM_005262591	1	1	1	1	1	5
hsa-miR-320b	MIMAT0005792	DAZ3	57054	NM_020364	1	1	1	1	1	5
hsa-miR-320b	MIMAT0005792	DAZ4	57135	XM_005262602	1	1	1	1	1	5
hsa-miR-320b	MIMAT0005792	DBF4	10926	NM_006716	1	1	1	1	1	5
hsa-miR-320b	MIMAT0005792	DCAF11	80344	NM_025230	1	1	1	1	1	5
hsa-miR-320b	MIMAT0005792	DCAF16	54876	NM_017741	1	1	1	1	1	5
hsa-miR-320b	MIMAT0005792	DCUN1D3	123879	XM_005255098	1	1	1	1	1	5
hsa-miR-320b	MIMAT0005792	DDX58	23586	NM_014314	1	1	1	1	1	5
hsa-miR-320b	MIMAT0005792	DENND5B	160518	NM_144973	1	1	1	1	1	5
hsa-miR-320b	MIMAT0005792	DERL1	79139	NM_024295	1	1	1	1	1	5
hsa-miR-320b	MIMAT0005792	DESI2	51029	NM_016076	1	1	1	1	1	5
hsa-miR-320b	MIMAT0005792	DGKE	8526	NM_003647	1	1	1	1	1	5
hsa-miR-320b	MIMAT0005792	DHDDS	79947	NM_024887	1	1	1	1	1	5
hsa-miR-320b	MIMAT0005792	DHX36	170506	NM_020865	1	1	1	1	1	5
hsa-miR-320b	MIMAT0005792	DIP2A	23181	NM_015151	1	1	1	1	1	5
hsa-miR-320b	MIMAT0005792	DISC1	27185	NM_001164537	1	1	1	1	1	5
hsa-miR-320b	MIMAT0005792	DLG2	1740	NM_001142699	1	1	1	1	1	5
hsa-miR-320b	MIMAT0005792	DLGAP4	22839	NM_014902	1	1	1	1	1	5
hsa-miR-320b	MIMAT0005792	DNAJB12	54788	NM_001002762	1	1	1	1	1	5
hsa-miR-320b	MIMAT0005792	DNAJB5	25822	NM_001135005	1	1	1	1	1	5
hsa-miR-320b	MIMAT0005792	DNAJC27	51277	NM_016544	1	1	1	1	1	5
hsa-miR-320b	MIMAT0005792	DNALI1	7802	NM_003462	1	1	1	1	1	5
hsa-miR-320b	MIMAT0005792	DNER	92737	NM_139072	1	1	1	1	1	5
hsa-miR-320b	MIMAT0005792	DOK6	220164	NM_152721	1	1	1	1	1	5
hsa-miR-320b	MIMAT0005792	DPY19L3	147991	NM_207325	1	1	1	1	1	5
hsa-miR-320b	MIMAT0005792	DRP2	1821	NM_001939	1	1	1	1	1	5
hsa-miR-320b	MIMAT0005792	DSTYK	25778	NM_015375	1	1	1	1	1	5
hsa-miR-320b	MIMAT0005792	DTD1	92675	XM_005260871	1	1	1	1	1	5
hsa-miR-320b	MIMAT0005792	DTNA	1837	NM_032975	1	1	1	1	1	5
hsa-miR-320b	MIMAT0005792	DYNC1I2	1781	NM_001378	1	1	1	1	1	5
hsa-miR-320b	MIMAT0005792	DYNLRB1	83658	XM_005260568	1	1	1	1	1	5
hsa-miR-320b	MIMAT0005792	DYNLT3	6990	NM_006520	1	1	1	1	1	5
hsa-miR-320b	MIMAT0005792	DZIP1	22873	NM_198968	1	1	1	1	1	5
hsa-miR-320b	MIMAT0005792	EAF1	85403	NM_033083	1	1	1	1	1	5
hsa-miR-320b	MIMAT0005792	EBF2	64641	NM_022659	1	1	1	1	1	5
hsa-miR-320b	MIMAT0005792	EDA2R	60401	XM_005262283	1	1	1	1	1	5
hsa-miR-320b	MIMAT0005792	EGFR	1956	XM_005271746	1	1	1	1	1	5
hsa-miR-320b	MIMAT0005792	EIF4B	1975	XM_005268709	1	1	1	1	1	5
hsa-miR-320b	MIMAT0005792	EIF5	1983	NM_001969	1	1	1	1	1	5
hsa-miR-320b	MIMAT0005792	ELK4	2005	NM_001973	1	1	1	1	1	5
hsa-miR-320b	MIMAT0005792	EMC7	56851	NM_020154	1	1	1	1	1	5
hsa-miR-320b	MIMAT0005792	EMCN	51705	NM_016242	1	1	1	1	1	5
hsa-miR-320b	MIMAT0005792	ENTPD4	9583	NM_004901	1	1	1	1	1	5
hsa-miR-320b	MIMAT0005792	EPB41	2035	XM_005245753	1	1	1	1	1	5
hsa-miR-320b	MIMAT0005792	EPG5	57724	NM_020964	1	1	1	1	1	5
hsa-miR-320b	MIMAT0005792	ERBB4	2066	XM_005246375	1	1	1	1	1	5
hsa-miR-320b	MIMAT0005792	ERC1	23085	NM_178040	1	1	1	1	1	5
hsa-miR-320b	MIMAT0005792	EREG	2069	NM_001432	1	1	1	1	1	5
hsa-miR-320b	MIMAT0005792	ERMN	57471	NM_020711	1	1	1	1	1	5
hsa-miR-320b	MIMAT0005792	ESR1	2099	NM_001122742	1	1	1	1	1	5
hsa-miR-320b	MIMAT0005792	ESRRG	2104	NM_001243509	1	1	1	1	1	5
hsa-miR-320b	MIMAT0005792	ETFA	2108	NM_000126	1	1	1	1	1	5
hsa-miR-320b	MIMAT0005792	ETS1	2113	NM_005238	1	1	1	1	1	5
hsa-miR-320b	MIMAT0005792	ETV1	2115	NM_004956	1	1	1	1	1	5
hsa-miR-320b	MIMAT0005792	EXO1	9156	NM_130398	1	1	1	1	1	5
hsa-miR-320b	MIMAT0005792	EXOC5	10640	NM_006544	1	1	1	1	1	5
hsa-miR-320b	MIMAT0005792	EXOC8	149371	NM_175876	1	1	1	1	1	5
hsa-miR-320b	MIMAT0005792	EYA4	2070	XM_005266854	1	1	1	1	1	5
hsa-miR-320b	MIMAT0005792	FADS2	9415	NM_004265	1	1	1	1	1	5
hsa-miR-320b	MIMAT0005792	FAF2	23197	NM_014613	1	1	1	1	1	5
hsa-miR-320b	MIMAT0005792	FAIM2	23017	NM_012306	1	1	1	1	1	5
hsa-miR-320b	MIMAT0005792	FAM117B	150864	NM_173511	1	1	1	1	1	5
hsa-miR-320b	MIMAT0005792	FAM120C	54954	NM_017848	1	1	1	1	1	5
hsa-miR-320b	MIMAT0005792	FAM129A	116496	NM_052966	1	1	1	1	1	5
hsa-miR-320b	MIMAT0005792	FAM160B1	57700	NM_020940	1	1	1	1	1	5
hsa-miR-320b	MIMAT0005792	FAM163A	148753	XM_005244912	1	1	1	1	1	5
hsa-miR-320b	MIMAT0005792	FAM199X	139231	NM_207318	1	1	1	1	1	5
hsa-miR-320b	MIMAT0005792	FAM210B	116151	NM_080821	1	1	1	1	1	5
hsa-miR-320b	MIMAT0005792	FAM63B	54629	NM_001040450	1	1	1	1	1	5
hsa-miR-320b	MIMAT0005792	FAM78A	286336	NM_033387	1	1	1	1	1	5
hsa-miR-320b	MIMAT0005792	FAM84B	157638	NM_174911	1	1	1	1	1	5
hsa-miR-320b	MIMAT0005792	FAM89A	375061	NM_198552	1	1	1	1	1	5
hsa-miR-320b	MIMAT0005792	FBXO41	150726	NM_001080410	1	1	1	1	1	5
hsa-miR-320b	MIMAT0005792	FBXO45	200933	NM_001105573	1	1	1	1	1	5
hsa-miR-320b	MIMAT0005792	FBXW7	55294	NM_033632	1	1	1	1	1	5
hsa-miR-320b	MIMAT0005792	FGD4	121512	XM_005253304	1	1	1	1	1	5
hsa-miR-320b	MIMAT0005792	FKBP1A	2280	NM_000801	1	1	1	1	1	5
hsa-miR-320b	MIMAT0005792	FKBP5	2289	NM_001145777	1	1	1	1	1	5
hsa-miR-320b	MIMAT0005792	FLRT2	23768	XM_005267490	1	1	1	1	1	5
hsa-miR-320b	MIMAT0005792	FLRT3	23767	XM_005260682	1	1	1	1	1	5
hsa-miR-320b	MIMAT0005792	FOXN3	1112	XM_005267289	1	1	1	1	1	5
hsa-miR-320b	MIMAT0005792	FREM1	158326	NM_144966	1	1	1	1	1	5
hsa-miR-320b	MIMAT0005792	FSD1L	83856	XM_005252254	1	1	1	1	1	5
hsa-miR-320b	MIMAT0005792	FUT4	2526	NM_002033	1	1	1	1	1	5
hsa-miR-320b	MIMAT0005792	FYB	2533	NM_001465	1	1	1	1	1	5
hsa-miR-320b	MIMAT0005792	FYTTD1	84248	NM_032288	1	1	1	1	1	5
hsa-miR-320b	MIMAT0005792	FZD3	7976	NM_017412	1	1	1	1	1	5
hsa-miR-320b	MIMAT0005792	FZD5	7855	NM_003468	1	1	1	1	1	5
hsa-miR-320b	MIMAT0005792	GABRB2	2561	NM_021911	1	1	1	1	1	5
hsa-miR-320b	MIMAT0005792	GABRG1	2565	NM_173536	1	1	1	1	1	5
hsa-miR-320b	MIMAT0005792	GALNT10	55568	NM_198321	1	1	1	1	1	5
hsa-miR-320b	MIMAT0005792	GCNT4	51301	XM_005248530	1	1	1	1	1	5
hsa-miR-320b	MIMAT0005792	GFPT1	2673	NM_001244710	1	1	1	1	1	5
hsa-miR-320b	MIMAT0005792	GFRA1	2674	NM_005264	1	1	1	1	1	5
hsa-miR-320b	MIMAT0005792	GGA3	23163	NM_001172703	1	1	1	1	1	5
hsa-miR-320b	MIMAT0005792	GIT2	9815	NM_057169	1	1	1	1	1	5
hsa-miR-320b	MIMAT0005792	GJC1	10052	NM_005497	1	1	1	1	1	5
hsa-miR-320b	MIMAT0005792	GLI3	2737	XM_005249704	1	1	1	1	1	5
hsa-miR-320b	MIMAT0005792	GLIS3	169792	NM_001042413	1	1	1	1	1	5
hsa-miR-320b	MIMAT0005792	GNA12	2768	NM_007353	1	1	1	1	1	5
hsa-miR-320b	MIMAT0005792	GNAI2	2771	XM_005265067	1	1	1	1	1	5
hsa-miR-320b	MIMAT0005792	GNAO1	2775	NM_138736	1	1	1	1	1	5
hsa-miR-320b	MIMAT0005792	GNAZ	2781	NM_002073	1	1	1	1	1	5
hsa-miR-320b	MIMAT0005792	GNG12	55970	NM_018841	1	1	1	1	1	5
hsa-miR-320b	MIMAT0005792	GNPDA1	10007	XM_005268350	1	1	1	1	1	5
hsa-miR-320b	MIMAT0005792	GNS	2799	XM_005268800	1	1	1	1	1	5
hsa-miR-320b	MIMAT0005792	GOLGA1	2800	NM_002077	1	1	1	1	1	5
hsa-miR-320b	MIMAT0005792	GOLPH3	64083	NM_022130	1	1	1	1	1	5
hsa-miR-320b	MIMAT0005792	GOLPH3L	55204	NM_018178	1	1	1	1	1	5
hsa-miR-320b	MIMAT0005792	GP2	2813	XM_005255259	1	1	1	1	1	5
hsa-miR-320b	MIMAT0005792	GPCPD1	56261	XM_005260759	1	1	1	1	1	5
hsa-miR-320b	MIMAT0005792	GPD2	2820	NM_001083112	1	1	1	1	1	5
hsa-miR-320b	MIMAT0005792	GPM6B	2824	NM_001001995	1	1	1	1	1	5
hsa-miR-320b	MIMAT0005792	GPR107	57720	NM_001136557	1	1	1	1	1	5
hsa-miR-320b	MIMAT0005792	GPR61	83873	XM_005271246	1	1	1	1	1	5
hsa-miR-320b	MIMAT0005792	GPRIN3	285513	XM_005262936	1	1	1	1	1	5
hsa-miR-320b	MIMAT0005792	GRB2	2885	NM_002086	1	1	1	1	1	5
hsa-miR-320b	MIMAT0005792	GREB1	9687	NM_014668	1	1	1	1	1	5
hsa-miR-320b	MIMAT0005792	GRHL2	79977	NM_024915	1	1	1	1	1	5
hsa-miR-320b	MIMAT0005792	GRIA1	2890	NM_001258020	1	1	1	1	1	5
hsa-miR-320b	MIMAT0005792	GRIN2A	2903	NM_001134407	1	1	1	1	1	5
hsa-miR-320b	MIMAT0005792	GSPT1	2935	NM_001130007	1	1	1	1	1	5
hsa-miR-320b	MIMAT0005792	GUCA1A	2978	NM_000409	1	1	1	1	1	5
hsa-miR-320b	MIMAT0005792	H3F3B	3021	NM_005324	1	1	1	1	1	5
hsa-miR-320b	MIMAT0005792	HAUS5	23354	NM_015302	1	1	1	1	1	5
hsa-miR-320b	MIMAT0005792	HDAC9	9734	XM_005249913	1	1	1	1	1	5
hsa-miR-320b	MIMAT0005792	HDX	139324	NM_001177479	1	1	1	1	1	5
hsa-miR-320b	MIMAT0005792	HECA	51696	NM_016217	1	1	1	1	1	5
hsa-miR-320b	MIMAT0005792	HECTD2	143279	NM_182765	1	1	1	1	1	5
hsa-miR-320b	MIMAT0005792	HELZ	9931	XM_005257888	1	1	1	1	1	5
hsa-miR-320b	MIMAT0005792	HGSNAT	138050	XM_005273409	1	1	1	1	1	5
hsa-miR-320b	MIMAT0005792	HIF3A	64344	XM_005259152	1	1	1	1	1	5
hsa-miR-320b	MIMAT0005792	HIP1	3092	XM_005250304	1	1	1	1	1	5
hsa-miR-320b	MIMAT0005792	HIP1	3092	XM_005277569	1	1	1	1	1	5
hsa-miR-320b	MIMAT0005792	HIPK1	204851	XM_005270609	1	1	1	1	1	5
hsa-miR-320b	MIMAT0005792	HIPK1	204851	XM_005270610	1	1	1	1	1	5
hsa-miR-320b	MIMAT0005792	HIST2H2BE	8349	NM_003528	1	1	1	1	1	5
hsa-miR-320b	MIMAT0005792	HIVEP2	3097	XM_005266957	1	1	1	1	1	5
hsa-miR-320b	MIMAT0005792	HLA-DRB5	3127	NM_002125	1	1	1	1	1	5
hsa-miR-320b	MIMAT0005792	HLCS	3141	NM_001242784	1	1	1	1	1	5
hsa-miR-320b	MIMAT0005792	HLTF	6596	NM_003071	1	1	1	1	1	5
hsa-miR-320b	MIMAT0005792	HMGB3	3149	XM_005274667	1	1	1	1	1	5
hsa-miR-320b	MIMAT0005792	HMGB3	3149	XM_005278178	1	1	1	1	1	5
hsa-miR-320b	MIMAT0005792	HNRNPH1	3187	NM_001257293	1	1	1	1	1	5
hsa-miR-320b	MIMAT0005792	HNRNPLL	92906	XM_005264641	1	1	1	1	1	5
hsa-miR-320b	MIMAT0005792	HOXA3	3200	XM_005249730	1	1	1	1	1	5
hsa-miR-320b	MIMAT0005792	HOXA5	3202	NM_019102	1	1	1	1	1	5
hsa-miR-320b	MIMAT0005792	HOXD1	3231	NM_024501	1	1	1	1	1	5
hsa-miR-320b	MIMAT0005792	HP1BP3	50809	XM_005245877	1	1	1	1	1	5
hsa-miR-320b	MIMAT0005792	HS2ST1	9653	NM_012262	1	1	1	1	1	5
hsa-miR-320b	MIMAT0005792	HSPA12A	259217	XM_005269672	1	1	1	1	1	5
hsa-miR-320b	MIMAT0005792	HUNK	30811	NM_014586	1	1	1	1	1	5
hsa-miR-320b	MIMAT0005792	IDE	3416	NM_004969	1	1	1	1	1	5
hsa-miR-320b	MIMAT0005792	IGF1R	3480	NM_000875	1	1	1	1	1	5
hsa-miR-320b	MIMAT0005792	IGF2BP1	10642	NM_006546	1	1	1	1	1	5
hsa-miR-320b	MIMAT0005792	IGF2BP3	10643	NM_006547	1	1	1	1	1	5
hsa-miR-320b	MIMAT0005792	IKZF1	10320	NM_006060	1	1	1	1	1	5
hsa-miR-320b	MIMAT0005792	IKZF2	22807	XM_005246383	1	1	1	1	1	5
hsa-miR-320b	MIMAT0005792	IL17RA	23765	NM_014339	1	1	1	1	1	5
hsa-miR-320b	MIMAT0005792	IL17RD	54756	XM_005265238	1	1	1	1	1	5
hsa-miR-320b	MIMAT0005792	IL6R	3570	NM_000565	1	1	1	1	1	5
hsa-miR-320b	MIMAT0005792	IL6ST	3572	NM_002184	1	1	1	1	1	5
hsa-miR-320b	MIMAT0005792	IMPAD1	54928	NM_017813	1	1	1	1	1	5
hsa-miR-320b	MIMAT0005792	ING5	84289	NM_032329	1	1	1	1	1	5
hsa-miR-320b	MIMAT0005792	INO80D	54891	XM_005246658	1	1	1	1	1	5
hsa-miR-320b	MIMAT0005792	INSC	387755	NM_001031853	1	1	1	1	1	5
hsa-miR-320b	MIMAT0005792	IPO7	10527	NM_006391	1	1	1	1	1	5
hsa-miR-320b	MIMAT0005792	IQCA1	79781	NM_024726	1	1	1	1	1	5
hsa-miR-320b	MIMAT0005792	IQSEC1	9922	XM_005265624	1	1	1	1	1	5
hsa-miR-320b	MIMAT0005792	IRAK2	3656	NM_001570	1	1	1	1	1	5
hsa-miR-320b	MIMAT0005792	IRAK3	11213	NM_007199	1	1	1	1	1	5
hsa-miR-320b	MIMAT0005792	IRF2BP2	359948	NM_182972	1	1	1	1	1	5
hsa-miR-320b	MIMAT0005792	IRF6	3664	NM_006147	1	1	1	1	1	5
hsa-miR-320b	MIMAT0005792	IRGQ	126298	NM_001007561	1	1	1	1	1	5
hsa-miR-320b	MIMAT0005792	JAK2	3717	XM_005251455	1	1	1	1	1	5
hsa-miR-320b	MIMAT0005792	JAM3	83700	NM_032801	1	1	1	1	1	5
hsa-miR-320b	MIMAT0005792	JHDM1D	80853	NM_030647	1	1	1	1	1	5
hsa-miR-320b	MIMAT0005792	KAL1	3730	NM_000216	1	1	1	1	1	5
hsa-miR-320b	MIMAT0005792	KANK1	23189	XM_005251410	1	1	1	1	1	5
hsa-miR-320b	MIMAT0005792	KAT6B	23522	NM_012330	1	1	1	1	1	5
hsa-miR-320b	MIMAT0005792	KATNAL1	84056	XM_005266574	1	1	1	1	1	5
hsa-miR-320b	MIMAT0005792	KBTBD6	89890	NM_152903	1	1	1	1	1	5
hsa-miR-320b	MIMAT0005792	KCNAB2	8514	NM_001199860	1	1	1	1	1	5
hsa-miR-320b	MIMAT0005792	KCNIP3	30818	NM_013434	1	1	1	1	1	5
hsa-miR-320b	MIMAT0005792	KCTD10	83892	XM_005253945	1	1	1	1	1	5
hsa-miR-320b	MIMAT0005792	KCTD2	23510	NM_015353	1	1	1	1	1	5
hsa-miR-320b	MIMAT0005792	KDM5A	5927	NM_001042603	1	1	1	1	1	5
hsa-miR-320b	MIMAT0005792	KDSR	2531	NM_002035	1	1	1	1	1	5
hsa-miR-320b	MIMAT0005792	KIAA0232	9778	NM_014743	1	1	1	1	1	5
hsa-miR-320b	MIMAT0005792	KIAA0247	9766	NM_014734	1	1	1	1	1	5
hsa-miR-320b	MIMAT0005792	KIAA0319	9856	NM_001168374	1	1	1	1	1	5
hsa-miR-320b	MIMAT0005792	KIAA0355	9710	NM_014686	1	1	1	1	1	5
hsa-miR-320b	MIMAT0005792	KIAA0355	9710	XM_005259444	1	1	1	1	1	5
hsa-miR-320b	MIMAT0005792	KIAA0430	9665	NM_001184998	1	1	1	1	1	5
hsa-miR-320b	MIMAT0005792	KIAA0430	9665	NM_014647	1	1	1	1	1	5
hsa-miR-320b	MIMAT0005792	KIAA0513	9764	XM_005256265	1	1	1	1	1	5
hsa-miR-320b	MIMAT0005792	KIAA0930	23313	NM_015264	1	1	1	1	1	5
hsa-miR-320b	MIMAT0005792	KIAA1549	57670	NM_001164665	1	1	1	1	1	5
hsa-miR-320b	MIMAT0005792	KIAA1549L	25758	NM_012194	1	1	1	1	1	5
hsa-miR-320b	MIMAT0005792	KIAA1958	158405	XM_005251739	1	1	1	1	1	5
hsa-miR-320b	MIMAT0005792	KIAA2018	205717	NM_001009899	1	1	1	1	1	5
hsa-miR-320b	MIMAT0005792	KIAA2022	340533	NM_001008537	1	1	1	1	1	5
hsa-miR-320b	MIMAT0005792	KIF14	9928	NM_014875	1	1	1	1	1	5
hsa-miR-320b	MIMAT0005792	KIF26A	26153	NM_015656	1	1	1	1	1	5
hsa-miR-320b	MIMAT0005792	KIF5C	3800	NM_004522	1	1	1	1	1	5
hsa-miR-320b	MIMAT0005792	KLF13	51621	NM_015995	1	1	1	1	1	5
hsa-miR-320b	MIMAT0005792	KLF3	51274	NM_016531	1	1	1	1	1	5
hsa-miR-320b	MIMAT0005792	KLF7	8609	NM_003709	1	1	1	1	1	5
hsa-miR-320b	MIMAT0005792	KLHL14	57565	NM_020805	1	1	1	1	1	5
hsa-miR-320b	MIMAT0005792	KLHL15	80311	NM_030624	1	1	1	1	1	5
hsa-miR-320b	MIMAT0005792	KLHL3	26249	NM_001257194	1	1	1	1	1	5
hsa-miR-320b	MIMAT0005792	KLHL36	79786	XM_005256149	1	1	1	1	1	5
hsa-miR-320b	MIMAT0005792	KMT2E	55904	NM_182931	1	1	1	1	1	5
hsa-miR-320b	MIMAT0005792	KPNA6	23633	NM_012316	1	1	1	1	1	5
hsa-miR-320b	MIMAT0005792	KREMEN1	83999	NM_001039570	1	1	1	1	1	5
hsa-miR-320b	MIMAT0005792	KRTAP24-1	643803	NM_001085455	1	1	1	1	1	5
hsa-miR-320b	MIMAT0005792	L3MBTL1	26013	XM_005260388	1	1	1	1	1	5
hsa-miR-320b	MIMAT0005792	LAMP2	3920	NM_002294	1	1	1	1	1	5
hsa-miR-320b	MIMAT0005792	LAPTM4A	9741	NM_014713	1	1	1	1	1	5
hsa-miR-320b	MIMAT0005792	LARS	51520	NM_020117	1	1	1	1	1	5
hsa-miR-320b	MIMAT0005792	LATS1	9113	NM_004690	1	1	1	1	1	5
hsa-miR-320b	MIMAT0005792	LCOR	84458	NM_032440	1	1	1	1	1	5
hsa-miR-320b	MIMAT0005792	LDB3	11155	XM_005269464	1	1	1	1	1	5
hsa-miR-320b	MIMAT0005792	LDOC1L	84247	NM_032287	1	1	1	1	1	5
hsa-miR-320b	MIMAT0005792	LEF1	51176	NM_016269	1	1	1	1	1	5
hsa-miR-320b	MIMAT0005792	LEPROT	54741	XM_005270951	1	1	1	1	1	5
hsa-miR-320b	MIMAT0005792	LETMD1	25875	NM_001243689	1	1	1	1	1	5
hsa-miR-320b	MIMAT0005792	LGALS8	3964	NM_006499	1	1	1	1	1	5
hsa-miR-320b	MIMAT0005792	LGI2	55203	NM_018176	1	1	1	1	1	5
hsa-miR-320b	MIMAT0005792	LIFR	3977	NM_001127671	1	1	1	1	1	5
hsa-miR-320b	MIMAT0005792	LIMCH1	22998	XM_005248065	1	1	1	1	1	5
hsa-miR-320b	MIMAT0005792	LIN28A	79727	NM_024674	1	1	1	1	1	5
hsa-miR-320b	MIMAT0005792	LIX1	167410	NM_153234	1	1	1	1	1	5
hsa-miR-320b	MIMAT0005792	LMBR1	64327	XM_005249554	1	1	1	1	1	5
hsa-miR-320b	MIMAT0005792	LMLN	89782	NM_001136049	1	1	1	1	1	5
hsa-miR-320b	MIMAT0005792	LPPR1	54886	NM_207299	1	1	1	1	1	5
hsa-miR-320b	MIMAT0005792	LRP11	84918	NM_032832	1	1	1	1	1	5
hsa-miR-320b	MIMAT0005792	LUZP1	7798	XM_005245991	1	1	1	1	1	5
hsa-miR-320b	MIMAT0005792	LYNX1	66004	NM_177457	1	1	1	1	1	5
hsa-miR-320b	MIMAT0005792	LZTFL1	54585	NM_001276378	1	1	1	1	1	5
hsa-miR-320b	MIMAT0005792	MAFG	4097	NM_032711	1	1	1	1	1	5
hsa-miR-320b	MIMAT0005792	MAMLD1	10046	XM_005274635	1	1	1	1	1	5
hsa-miR-320b	MIMAT0005792	MANEAL	149175	NM_001113482	1	1	1	1	1	5
hsa-miR-320b	MIMAT0005792	MAP1B	4131	NM_005909	1	1	1	1	1	5
hsa-miR-320b	MIMAT0005792	MAP3K2	10746	NM_006609	1	1	1	1	1	5
hsa-miR-320b	MIMAT0005792	MAP7	9053	NM_003980	1	1	1	1	1	5
hsa-miR-320b	MIMAT0005792	MAP7D2	256714	NM_001168465	1	1	1	1	1	5
hsa-miR-320b	MIMAT0005792	MAPK1	5594	NM_002745	1	1	1	1	1	5
hsa-miR-320b	MIMAT0005792	MAPK8IP3	23162	XM_005255191	1	1	1	1	1	5
hsa-miR-320b	MIMAT0005792	MAPK9	5601	XM_005265940	1	1	1	1	1	5
hsa-miR-320b	MIMAT0005792	MAST4	375449	NM_001164664	1	1	1	1	1	5
hsa-miR-320b	MIMAT0005792	MAT2A	4144	NM_005911	1	1	1	1	1	5
hsa-miR-320b	MIMAT0005792	MAU2	23383	XM_005259837	1	1	1	1	1	5
hsa-miR-320b	MIMAT0005792	MAX	4149	NM_145113	1	1	1	1	1	5
hsa-miR-320b	MIMAT0005792	MBNL3	55796	XM_005262434	1	1	1	1	1	5
hsa-miR-320b	MIMAT0005792	MCC	4163	NM_001085377	1	1	1	1	1	5
hsa-miR-320b	MIMAT0005792	MCF2	4168	XM_005262413	1	1	1	1	1	5
hsa-miR-320b	MIMAT0005792	MCL1	4170	NM_021960	1	1	1	1	1	5
hsa-miR-320b	MIMAT0005792	MCM6	4175	NM_005915	1	1	1	1	1	5
hsa-miR-320b	MIMAT0005792	MDC1	9656	NM_014641	1	1	1	1	1	5
hsa-miR-320b	MIMAT0005792	MDFIC	29969	NM_001166345	1	1	1	1	1	5
hsa-miR-320b	MIMAT0005792	MDFIC	29969	NM_199072	1	1	1	1	1	5
hsa-miR-320b	MIMAT0005792	MDM2	4193	NM_002392	1	1	1	1	1	5
hsa-miR-320b	MIMAT0005792	MECP2	4204	XM_005274683	1	1	1	1	1	5
hsa-miR-320b	MIMAT0005792	MECP2	4204	XM_005277853	1	1	1	1	1	5
hsa-miR-320b	MIMAT0005792	MED22	6837	NM_181491	1	1	1	1	1	5
hsa-miR-320b	MIMAT0005792	MEGF9	1955	NM_001080497	1	1	1	1	1	5
hsa-miR-320b	MIMAT0005792	MEIS2	4212	NM_170677	1	1	1	1	1	5
hsa-miR-320b	MIMAT0005792	METTL7A	25840	NM_014033	1	1	1	1	1	5
hsa-miR-320b	MIMAT0005792	MFAP5	8076	NM_003480	1	1	1	1	1	5
hsa-miR-320b	MIMAT0005792	MGRN1	23295	NM_001142290	1	1	1	1	1	5
hsa-miR-320b	MIMAT0005792	MIB1	57534	NM_020774	1	1	1	1	1	5
hsa-miR-320b	MIMAT0005792	MIER1	57708	NM_001146110	1	1	1	1	1	5
hsa-miR-320b	MIMAT0005792	MIER3	166968	NM_152622	1	1	1	1	1	5
hsa-miR-320b	MIMAT0005792	MKLN1	4289	NM_001145354	1	1	1	1	1	5
hsa-miR-320b	MIMAT0005792	MLEC	9761	NM_014730	1	1	1	1	1	5
hsa-miR-320b	MIMAT0005792	MLF1	4291	NM_001195432	1	1	1	1	1	5
hsa-miR-320b	MIMAT0005792	MOB1B	92597	XM_005265709	1	1	1	1	1	5
hsa-miR-320b	MIMAT0005792	MOCS2	4338	NM_004531	1	1	1	1	1	5
hsa-miR-320b	MIMAT0005792	MRPL22	29093	NM_014180	1	1	1	1	1	5
hsa-miR-320b	MIMAT0005792	MRPL35	51318	NM_016622	1	1	1	1	1	5
hsa-miR-320b	MIMAT0005792	MRPS10	55173	NM_018141	1	1	1	1	1	5
hsa-miR-320b	MIMAT0005792	MRPS25	64432	XM_005265401	1	1	1	1	1	5
hsa-miR-320b	MIMAT0005792	MSI2	124540	XM_005257014	1	1	1	1	1	5
hsa-miR-320b	MIMAT0005792	MSRB3	253827	NM_001193460	1	1	1	1	1	5
hsa-miR-320b	MIMAT0005792	MTAP	4507	NM_002451	1	1	1	1	1	5
hsa-miR-320b	MIMAT0005792	MTDH	92140	NM_178812	1	1	1	1	1	5
hsa-miR-320b	MIMAT0005792	MTHFSD	64779	XM_005256111	1	1	1	1	1	5
hsa-miR-320b	MIMAT0005792	MTMR12	54545	XM_005248313	1	1	1	1	1	5
hsa-miR-320b	MIMAT0005792	MTSS1	9788	XM_005251111	1	1	1	1	1	5
hsa-miR-320b	MIMAT0005792	MUC13	56667	NM_033049	1	1	1	1	1	5
hsa-miR-320b	MIMAT0005792	MXD1	4084	NM_002357	1	1	1	1	1	5
hsa-miR-320b	MIMAT0005792	MXI1	4601	XM_005269845	1	1	1	1	1	5
hsa-miR-320b	MIMAT0005792	MYEF2	50804	XM_005254422	1	1	1	1	1	5
hsa-miR-320b	MIMAT0005792	MYL12A	10627	NM_006471	1	1	1	1	1	5
hsa-miR-320b	MIMAT0005792	MYO5A	4644	NM_000259	1	1	1	1	1	5
hsa-miR-320b	MIMAT0005792	MYO6	4646	NM_004999	1	1	1	1	1	5
hsa-miR-320b	MIMAT0005792	MYRF	745	XM_005274222	1	1	1	1	1	5
hsa-miR-320b	MIMAT0005792	MYSM1	114803	XM_005270418	1	1	1	1	1	5
hsa-miR-320b	MIMAT0005792	MYT1L	23040	XM_005264685	1	1	1	1	1	5
hsa-miR-320b	MIMAT0005792	N4BP1	9683	NM_153029	1	1	1	1	1	5
hsa-miR-320b	MIMAT0005792	NAA15	80155	NM_057175	1	1	1	1	1	5
hsa-miR-320b	MIMAT0005792	NAA40	79829	XM_005274296	1	1	1	1	1	5
hsa-miR-320b	MIMAT0005792	NABP1	64859	NM_001031716	1	1	1	1	1	5
hsa-miR-320b	MIMAT0005792	NAMPT	10135	XM_005250101	1	1	1	1	1	5
hsa-miR-320b	MIMAT0005792	NANOS1	340719	NM_199461	1	1	1	1	1	5
hsa-miR-320b	MIMAT0005792	NAP1L5	266812	NM_153757	1	1	1	1	1	5
hsa-miR-320b	MIMAT0005792	NCAM1	4684	NM_001242607	1	1	1	1	1	5
hsa-miR-320b	MIMAT0005792	NCK1	4690	XM_005247498	1	1	1	1	1	5
hsa-miR-320b	MIMAT0005792	NCK2	8440	NM_003581	1	1	1	1	1	5
hsa-miR-320b	MIMAT0005792	NCOA3	8202	NM_181659	1	1	1	1	1	5
hsa-miR-320b	MIMAT0005792	NCOA7	135112	NM_001199620	1	1	1	1	1	5
hsa-miR-320b	MIMAT0005792	NDP	4693	NM_000266	1	1	1	1	1	5
hsa-miR-320b	MIMAT0005792	NDRG3	57446	NM_032013	1	1	1	1	1	5
hsa-miR-320b	MIMAT0005792	NDUFA10	4705	NM_004544	1	1	1	1	1	5
hsa-miR-320b	MIMAT0005792	NEBL	10529	NM_006393	1	1	1	1	1	5
hsa-miR-320b	MIMAT0005792	NEURL1B	54492	NM_001142651	1	1	1	1	1	5
hsa-miR-320b	MIMAT0005792	NFAT5	10725	XM_005255777	1	1	1	1	1	5
hsa-miR-320b	MIMAT0005792	NFATC2	4773	NM_012340	1	1	1	1	1	5
hsa-miR-320b	MIMAT0005792	NFATC2IP	84901	NM_032815	1	1	1	1	1	5
hsa-miR-320b	MIMAT0005792	NFIA	4774	NM_001134673	1	1	1	1	1	5
hsa-miR-320b	MIMAT0005792	NGB	58157	NM_021257	1	1	1	1	1	5
hsa-miR-320b	MIMAT0005792	NHP2L1	4809	XM_005261620	1	1	1	1	1	5
hsa-miR-320b	MIMAT0005792	NLN	57486	NM_020726	1	1	1	1	1	5
hsa-miR-320b	MIMAT0005792	NLRP8	126205	NM_176811	1	1	1	1	1	5
hsa-miR-320b	MIMAT0005792	NMNAT2	23057	NM_015039	1	1	1	1	1	5
hsa-miR-320b	MIMAT0005792	NONO	4841	NM_001145408	1	1	1	1	1	5
hsa-miR-320b	MIMAT0005792	NPAS2	4862	XM_005263955	1	1	1	1	1	5
hsa-miR-320b	MIMAT0005792	NPNT	255743	XM_005262888	1	1	1	1	1	5
hsa-miR-320b	MIMAT0005792	NPTN	27020	XM_005254304	1	1	1	1	1	5
hsa-miR-320b	MIMAT0005792	NR1D2	9975	NM_005126	1	1	1	1	1	5
hsa-miR-320b	MIMAT0005792	NR3C1	2908	NM_001018077	1	1	1	1	1	5
hsa-miR-320b	MIMAT0005792	NR3C2	4306	NM_000901	1	1	1	1	1	5
hsa-miR-320b	MIMAT0005792	NR4A2	4929	NM_006186	1	1	1	1	1	5
hsa-miR-320b	MIMAT0005792	NRL	4901	XM_005267708	1	1	1	1	1	5
hsa-miR-320b	MIMAT0005792	NRP1	8829	NM_003873	1	1	1	1	1	5
hsa-miR-320b	MIMAT0005792	NRXN3	9369	XM_005268218	1	1	1	1	1	5
hsa-miR-320b	MIMAT0005792	NSMF	26012	NM_001130969	1	1	1	1	1	5
hsa-miR-320b	MIMAT0005792	NUCKS1	64710	NM_022731	1	1	1	1	1	5
hsa-miR-320b	MIMAT0005792	NUDCD3	23386	NM_015332	1	1	1	1	1	5
hsa-miR-320b	MIMAT0005792	NUDT21	11051	NM_007006	1	1	1	1	1	5
hsa-miR-320b	MIMAT0005792	NUFIP2	57532	NM_020772	1	1	1	1	1	5
hsa-miR-320b	MIMAT0005792	NUP50	10762	XM_005261312	1	1	1	1	1	5
hsa-miR-320b	MIMAT0005792	NUS1	116150	NM_138459	1	1	1	1	1	5
hsa-miR-320b	MIMAT0005792	NXT2	55916	NM_018698	1	1	1	1	1	5
hsa-miR-320b	MIMAT0005792	OAZ2	4947	NM_002537	1	1	1	1	1	5
hsa-miR-320b	MIMAT0005792	ONECUT2	9480	NM_004852	1	1	1	1	1	5
hsa-miR-320b	MIMAT0005792	OTUD1	220213	NM_001145373	1	1	1	1	1	5
hsa-miR-320b	MIMAT0005792	PAFAH1B1	5048	NM_000430	1	1	1	1	1	5
hsa-miR-320b	MIMAT0005792	PAIP2B	400961	NM_020459	1	1	1	1	1	5
hsa-miR-320b	MIMAT0005792	PAK1	5058	NM_001128620	1	1	1	1	1	5
hsa-miR-320b	MIMAT0005792	PALM2	114299	NM_053016	1	1	1	1	1	5
hsa-miR-320b	MIMAT0005792	PAPD5	64282	NM_001040284	1	1	1	1	1	5
hsa-miR-320b	MIMAT0005792	PAQR5	54852	NM_001104554	1	1	1	1	1	5
hsa-miR-320b	MIMAT0005792	PAX6	5080	NM_000280	1	1	1	1	1	5
hsa-miR-320b	MIMAT0005792	PBX1	5087	XM_005245228	1	1	1	1	1	5
hsa-miR-320b	MIMAT0005792	PBX3	5090	NM_006195	1	1	1	1	1	5
hsa-miR-320b	MIMAT0005792	PCCB	5096	XM_005247510	1	1	1	1	1	5
hsa-miR-320b	MIMAT0005792	PCDH19	57526	NM_001184880	1	1	1	1	1	5
hsa-miR-320b	MIMAT0005792	PCDHA6	56142	NM_018909	1	1	1	1	1	5
hsa-miR-320b	MIMAT0005792	PCGF3	10336	XM_005272253	1	1	1	1	1	5
hsa-miR-320b	MIMAT0005792	PCGF5	84333	NM_032373	1	1	1	1	1	5
hsa-miR-320b	MIMAT0005792	PCNP	57092	NM_020357	1	1	1	1	1	5
hsa-miR-320b	MIMAT0005792	PCSK2	5126	NM_002594	1	1	1	1	1	5
hsa-miR-320b	MIMAT0005792	PCSK6	5046	NM_002570	1	1	1	1	1	5
hsa-miR-320b	MIMAT0005792	PDE10A	10846	NM_001130690	1	1	1	1	1	5
hsa-miR-320b	MIMAT0005792	PDE3A	5139	XM_005253389	1	1	1	1	1	5
hsa-miR-320b	MIMAT0005792	PDE8B	8622	XM_005248621	1	1	1	1	1	5
hsa-miR-320b	MIMAT0005792	PDGFD	80310	NM_025208	1	1	1	1	1	5
hsa-miR-320b	MIMAT0005792	PDPK1	5170	XM_005255356	1	1	1	1	1	5
hsa-miR-320b	MIMAT0005792	PDS5A	23244	NM_001100399	1	1	1	1	1	5
hsa-miR-320b	MIMAT0005792	PELI2	57161	NM_021255	1	1	1	1	1	5
hsa-miR-320b	MIMAT0005792	PER2	8864	NM_022817	1	1	1	1	1	5
hsa-miR-320b	MIMAT0005792	PEX2	5828	NM_000318	1	1	1	1	1	5
hsa-miR-320b	MIMAT0005792	PHC1	1911	NM_004426	1	1	1	1	1	5
hsa-miR-320b	MIMAT0005792	PHEX	5251	NM_000444	1	1	1	1	1	5
hsa-miR-320b	MIMAT0005792	PHF1	5252	NM_024165	1	1	1	1	1	5
hsa-miR-320b	MIMAT0005792	PHF6	84295	NM_032458	1	1	1	1	1	5
hsa-miR-320b	MIMAT0005792	PHF8	23133	NM_015107	1	1	1	1	1	5
hsa-miR-320b	MIMAT0005792	PI15	51050	NM_015886	1	1	1	1	1	5
hsa-miR-320b	MIMAT0005792	PIGN	23556	NM_176787	1	1	1	1	1	5
hsa-miR-320b	MIMAT0005792	PIK3CD	5293	NM_005026	1	1	1	1	1	5
hsa-miR-320b	MIMAT0005792	PIWIL2	55124	XM_005273550	1	1	1	1	1	5
hsa-miR-320b	MIMAT0005792	PLAG1	5324	NM_002655	1	1	1	1	1	5
hsa-miR-320b	MIMAT0005792	PLCXD3	345557	NM_001005473	1	1	1	1	1	5
hsa-miR-320b	MIMAT0005792	PLEKHB2	55041	NM_001267062	1	1	1	1	1	5
hsa-miR-320b	MIMAT0005792	PLK2	10769	NM_006622	1	1	1	1	1	5
hsa-miR-320b	MIMAT0005792	PLS1	5357	NM_001172312	1	1	1	1	1	5
hsa-miR-320b	MIMAT0005792	PLXNA4	91584	NM_020911	1	1	1	1	1	5
hsa-miR-320b	MIMAT0005792	PML	5371	NM_033238	1	1	1	1	1	5
hsa-miR-320b	MIMAT0005792	PNN	5411	NM_002687	1	1	1	1	1	5
hsa-miR-320b	MIMAT0005792	PNRC2	55629	NM_017761	1	1	1	1	1	5
hsa-miR-320b	MIMAT0005792	POGZ	23126	XM_005245000	1	1	1	1	1	5
hsa-miR-320b	MIMAT0005792	POLE3	54107	NM_017443	1	1	1	1	1	5
hsa-miR-320b	MIMAT0005792	POM121C	100101267	XM_005250082	1	1	1	1	1	5
hsa-miR-320b	MIMAT0005792	POU3F2	5454	NM_005604	1	1	1	1	1	5
hsa-miR-320b	MIMAT0005792	POU4F2	5458	NM_004575	1	1	1	1	1	5
hsa-miR-320b	MIMAT0005792	PPARA	5465	NM_005036	1	1	1	1	1	5
hsa-miR-320b	MIMAT0005792	PPARGC1A	10891	XM_005248133	1	1	1	1	1	5
hsa-miR-320b	MIMAT0005792	PPARGC1B	133522	NM_133263	1	1	1	1	1	5
hsa-miR-320b	MIMAT0005792	PPCDC	60490	NM_021823	1	1	1	1	1	5
hsa-miR-320b	MIMAT0005792	PPIE	10450	NM_006112	1	1	1	1	1	5
hsa-miR-320b	MIMAT0005792	PPIL3	53938	NM_032472	1	1	1	1	1	5
hsa-miR-320b	MIMAT0005792	PPIL6	285755	NM_001111298	1	1	1	1	1	5
hsa-miR-320b	MIMAT0005792	PPM1A	5494	XM_005267777	1	1	1	1	1	5
hsa-miR-320b	MIMAT0005792	PPM1F	9647	NM_014634	1	1	1	1	1	5
hsa-miR-320b	MIMAT0005792	PPP1R12A	4659	XM_005268887	1	1	1	1	1	5
hsa-miR-320b	MIMAT0005792	PPP1R12B	4660	XM_005245201	1	1	1	1	1	5
hsa-miR-320b	MIMAT0005792	PPP1R16B	26051	NM_015568	1	1	1	1	1	5
hsa-miR-320b	MIMAT0005792	PPP2R2C	5522	XM_005247976	1	1	1	1	1	5
hsa-miR-320b	MIMAT0005792	PPP2R3A	5523	NM_002718	1	1	1	1	1	5
hsa-miR-320b	MIMAT0005792	PPP2R5B	5526	NM_006244	1	1	1	1	1	5
hsa-miR-320b	MIMAT0005792	PPP3R1	5534	NM_000945	1	1	1	1	1	5
hsa-miR-320b	MIMAT0005792	PPP6C	5537	NM_001123355	1	1	1	1	1	5
hsa-miR-320b	MIMAT0005792	PRDM1	639	XM_005267094	1	1	1	1	1	5
hsa-miR-320b	MIMAT0005792	PRELP	5549	NM_002725	1	1	1	1	1	5
hsa-miR-320b	MIMAT0005792	PRICKLE2	166336	NM_198859	1	1	1	1	1	5
hsa-miR-320b	MIMAT0005792	PRKAB1	5564	NM_006253	1	1	1	1	1	5
hsa-miR-320b	MIMAT0005792	PRKCB	5579	NM_002738	1	1	1	1	1	5
hsa-miR-320b	MIMAT0005792	PRKCG	5582	NM_002739	1	1	1	1	1	5
hsa-miR-320b	MIMAT0005792	PRKG1	5592	NM_001098512	1	1	1	1	1	5
hsa-miR-320b	MIMAT0005792	PROS1	5627	NM_000313	1	1	1	1	1	5
hsa-miR-320b	MIMAT0005792	PRPF4B	8899	NM_003913	1	1	1	1	1	5
hsa-miR-320b	MIMAT0005792	PRPS1	5631	NM_002764	1	1	1	1	1	5
hsa-miR-320b	MIMAT0005792	PRR14L	253143	XM_005261480	1	1	1	1	1	5
hsa-miR-320b	MIMAT0005792	PRRT2	112476	NM_001256443	1	1	1	1	1	5
hsa-miR-320b	MIMAT0005792	PRTFDC1	56952	XM_005252537	1	1	1	1	1	5
hsa-miR-320b	MIMAT0005792	PSD3	23362	NM_015310	1	1	1	1	1	5
hsa-miR-320b	MIMAT0005792	PSMD7	5713	NM_002811	1	1	1	1	1	5
hsa-miR-320b	MIMAT0005792	PSME3	10197	NM_001267045	1	1	1	1	1	5
hsa-miR-320b	MIMAT0005792	PTBP3	9991	NM_001244898	1	1	1	1	1	5
hsa-miR-320b	MIMAT0005792	PTCHD2	57540	XM_005263486	1	1	1	1	1	5
hsa-miR-320b	MIMAT0005792	PTGER3	5733	NM_198715	1	1	1	1	1	5
hsa-miR-320b	MIMAT0005792	PTGFRN	5738	NM_020440	1	1	1	1	1	5
hsa-miR-320b	MIMAT0005792	PTPRT	11122	NM_133170	1	1	1	1	1	5
hsa-miR-320b	MIMAT0005792	PTRF	284119	XM_005257241	1	1	1	1	1	5
hsa-miR-320b	MIMAT0005792	PURB	5814	NM_033224	1	1	1	1	1	5
hsa-miR-320b	MIMAT0005792	PYGO2	90780	NM_138300	1	1	1	1	1	5
hsa-miR-320b	MIMAT0005792	QSOX2	169714	NM_181701	1	1	1	1	1	5
hsa-miR-320b	MIMAT0005792	RAB11A	8766	NM_004663	1	1	1	1	1	5
hsa-miR-320b	MIMAT0005792	RAB11FIP2	22841	XM_005269629	1	1	1	1	1	5
hsa-miR-320b	MIMAT0005792	RAB14	51552	NM_016322	1	1	1	1	1	5
hsa-miR-320b	MIMAT0005792	RAB18	22931	NM_001256410	1	1	1	1	1	5
hsa-miR-320b	MIMAT0005792	RAB23	51715	NM_016277	1	1	1	1	1	5
hsa-miR-320b	MIMAT0005792	RAB27A	5873	XM_005254575	1	1	1	1	1	5
hsa-miR-320b	MIMAT0005792	RAB2A	5862	NM_002865	1	1	1	1	1	5
hsa-miR-320b	MIMAT0005792	RAB43	339122	NM_001204887	1	1	1	1	1	5
hsa-miR-320b	MIMAT0005792	RABGAP1L	9910	XM_005245680	1	1	1	1	1	5
hsa-miR-320b	MIMAT0005792	RABL3	285282	NM_173825	1	1	1	1	1	5
hsa-miR-320b	MIMAT0005792	RAC1	5879	NM_018890	1	1	1	1	1	5
hsa-miR-320b	MIMAT0005792	RAD21	5885	NM_006265	1	1	1	1	1	5
hsa-miR-320b	MIMAT0005792	RAD23B	5887	NM_002874	1	1	1	1	1	5
hsa-miR-320b	MIMAT0005792	RAD50	10111	NM_005732	1	1	1	1	1	5
hsa-miR-320b	MIMAT0005792	RAD51	5888	NM_133487	1	1	1	1	1	5
hsa-miR-320b	MIMAT0005792	RALA	5898	NM_005402	1	1	1	1	1	5
hsa-miR-320b	MIMAT0005792	RAP1A	5906	NM_001010935	1	1	1	1	1	5
hsa-miR-320b	MIMAT0005792	RAP2B	5912	NM_002886	1	1	1	1	1	5
hsa-miR-320b	MIMAT0005792	RAPGEF3	10411	NM_001098531	1	1	1	1	1	5
hsa-miR-320b	MIMAT0005792	RAPH1	65059	NM_213589	1	1	1	1	1	5
hsa-miR-320b	MIMAT0005792	RASGRF2	5924	NM_006909	1	1	1	1	1	5
hsa-miR-320b	MIMAT0005792	RBAK	57786	NM_021163	1	1	1	1	1	5
hsa-miR-320b	MIMAT0005792	RBFOX2	23543	XM_005261428	1	1	1	1	1	5
hsa-miR-320b	MIMAT0005792	RBM20	282996	NM_001134363	1	1	1	1	1	5
hsa-miR-320b	MIMAT0005792	RBM25	58517	XM_005267956	1	1	1	1	1	5
hsa-miR-320b	MIMAT0005792	RBMS3	27303	XM_005265060	1	1	1	1	1	5
hsa-miR-320b	MIMAT0005792	RBMXL1	494115	NM_001162536	1	1	1	1	1	5
hsa-miR-320b	MIMAT0005792	RBPJ	3516	NM_203284	1	1	1	1	1	5
hsa-miR-320b	MIMAT0005792	RC3H1	149041	NM_172071	1	1	1	1	1	5
hsa-miR-320b	MIMAT0005792	RC3H2	54542	XM_005252056	1	1	1	1	1	5
hsa-miR-320b	MIMAT0005792	REEP3	221035	NM_001001330	1	1	1	1	1	5
hsa-miR-320b	MIMAT0005792	RGS5	8490	NM_001254749	1	1	1	1	1	5
hsa-miR-320b	MIMAT0005792	RHOBTB1	9886	NM_001242359	1	1	1	1	1	5
hsa-miR-320b	MIMAT0005792	RIMKLB	57494	XM_005253436	1	1	1	1	1	5
hsa-miR-320b	MIMAT0005792	RIMS4	140730	NM_001205317	1	1	1	1	1	5
hsa-miR-320b	MIMAT0005792	RIOK3	8780	NM_003831	1	1	1	1	1	5
hsa-miR-320b	MIMAT0005792	RIPPLY3	53820	NM_018962	1	1	1	1	1	5
hsa-miR-320b	MIMAT0005792	RIT1	6016	NM_006912	1	1	1	1	1	5
hsa-miR-320b	MIMAT0005792	RNF150	57484	XM_005263150	1	1	1	1	1	5
hsa-miR-320b	MIMAT0005792	RNF213	57674	NM_001256071	1	1	1	1	1	5
hsa-miR-320b	MIMAT0005792	RNF216	54476	NM_207111	1	1	1	1	1	5
hsa-miR-320b	MIMAT0005792	RNF24	11237	NM_007219	1	1	1	1	1	5
hsa-miR-320b	MIMAT0005792	RNF8	9025	NM_003958	1	1	1	1	1	5
hsa-miR-320b	MIMAT0005792	RORC	6097	XM_005245423	1	1	1	1	1	5
hsa-miR-320b	MIMAT0005792	RP2	6102	NM_006915	1	1	1	1	1	5
hsa-miR-320b	MIMAT0005792	RRP15	51018	NM_016052	1	1	1	1	1	5
hsa-miR-320b	MIMAT0005792	RRP1B	23076	NM_015056	1	1	1	1	1	5
hsa-miR-320b	MIMAT0005792	RSF1	51773	XM_005274051	1	1	1	1	1	5
hsa-miR-320b	MIMAT0005792	RSL1D1	26156	NM_015659	1	1	1	1	1	5
hsa-miR-320b	MIMAT0005792	RTKN2	219790	NM_145307	1	1	1	1	1	5
hsa-miR-320b	MIMAT0005792	RUFY2	55680	NM_017987	1	1	1	1	1	5
hsa-miR-320b	MIMAT0005792	RUNX1T1	862	NM_001198625	1	1	1	1	1	5
hsa-miR-320b	MIMAT0005792	RUNX2	860	NM_001024630	1	1	1	1	1	5
hsa-miR-320b	MIMAT0005792	RWDD4	201965	NM_152682	1	1	1	1	1	5
hsa-miR-320b	MIMAT0005792	SALL2	6297	XM_005267983	1	1	1	1	1	5
hsa-miR-320b	MIMAT0005792	SAMD4B	55095	XM_005259029	1	1	1	1	1	5
hsa-miR-320b	MIMAT0005792	SAR1B	51128	NM_001033503	1	1	1	1	1	5
hsa-miR-320b	MIMAT0005792	SASH1	23328	XM_005266876	1	1	1	1	1	5
hsa-miR-320b	MIMAT0005792	SCML2	10389	NM_006089	1	1	1	1	1	5
hsa-miR-320b	MIMAT0005792	SCN1A	6323	NM_001202435	1	1	1	1	1	5
hsa-miR-320b	MIMAT0005792	SCN2A	6326	NM_021007	1	1	1	1	1	5
hsa-miR-320b	MIMAT0005792	SCN2B	6327	NM_004588	1	1	1	1	1	5
hsa-miR-320b	MIMAT0005792	SDK1	221935	NM_152744	1	1	1	1	1	5
hsa-miR-320b	MIMAT0005792	SEC14L1	6397	NM_001204410	1	1	1	1	1	5
hsa-miR-320b	MIMAT0005792	SEC62	7095	NM_003262	1	1	1	1	1	5
hsa-miR-320b	MIMAT0005792	SEC63	11231	NM_007214	1	1	1	1	1	5
hsa-miR-320b	MIMAT0005792	SEMA3D	223117	XM_005250229	1	1	1	1	1	5
hsa-miR-320b	MIMAT0005792	SEMA6A	57556	XM_005272041	1	1	1	1	1	5
hsa-miR-320b	MIMAT0005792	SENP5	205564	NM_152699	1	1	1	1	1	5
hsa-miR-320b	MIMAT0005792	SENP6	26054	XM_005248709	1	1	1	1	1	5
hsa-miR-320b	MIMAT0005792	SEPSECS	51091	XM_005248167	1	1	1	1	1	5
hsa-miR-320b	MIMAT0005792	SEPT10	151011	XM_005263610	1	1	1	1	1	5
hsa-miR-320b	MIMAT0005792	SEPT11	55752	NM_018243	1	1	1	1	1	5
hsa-miR-320b	MIMAT0005792	SEPT6	23157	NM_145799	1	1	1	1	1	5
hsa-miR-320b	MIMAT0005792	SERBP1	26135	NM_001018067	1	1	1	1	1	5
hsa-miR-320b	MIMAT0005792	SERINC3	10955	XM_005260255	1	1	1	1	1	5
hsa-miR-320b	MIMAT0005792	SEZ6L	23544	NM_021115	1	1	1	1	1	5
hsa-miR-320b	MIMAT0005792	SF3A1	10291	NM_005877	1	1	1	1	1	5
hsa-miR-320b	MIMAT0005792	SGCB	6443	XM_005265763	1	1	1	1	1	5
hsa-miR-320b	MIMAT0005792	SGMS2	166929	XM_005262793	1	1	1	1	1	5
hsa-miR-320b	MIMAT0005792	SGPL1	8879	NM_003901	1	1	1	1	1	5
hsa-miR-320b	MIMAT0005792	SH3BGRL2	83699	NM_031469	1	1	1	1	1	5
hsa-miR-320b	MIMAT0005792	SHANK2	22941	NM_012309	1	1	1	1	1	5
hsa-miR-320b	MIMAT0005792	SHCBP1	79801	NM_024745	1	1	1	1	1	5
hsa-miR-320b	MIMAT0005792	SHROOM4	57477	NM_020717	1	1	1	1	1	5
hsa-miR-320b	MIMAT0005792	SIDT1	54847	NM_017699	1	1	1	1	1	5
hsa-miR-320b	MIMAT0005792	SKA3	221150	NM_145061	1	1	1	1	1	5
hsa-miR-320b	MIMAT0005792	SLC10A3	8273	XM_005274754	1	1	1	1	1	5
hsa-miR-320b	MIMAT0005792	SLC16A1	6566	NM_001166496	1	1	1	1	1	5
hsa-miR-320b	MIMAT0005792	SLC16A12	387700	NM_213606	1	1	1	1	1	5
hsa-miR-320b	MIMAT0005792	SLC16A14	151473	XM_005246352	1	1	1	1	1	5
hsa-miR-320b	MIMAT0005792	SLC1A2	6506	NM_004171	1	1	1	1	1	5
hsa-miR-320b	MIMAT0005792	SLC1A4	6509	NM_003038	1	1	1	1	1	5
hsa-miR-320b	MIMAT0005792	SLC22A15	55356	NM_018420	1	1	1	1	1	5
hsa-miR-320b	MIMAT0005792	SLC22A23	63027	XM_005249285	1	1	1	1	1	5
hsa-miR-320b	MIMAT0005792	SLC25A26	115286	NM_173471	1	1	1	1	1	5
hsa-miR-320b	MIMAT0005792	SLC26A2	1836	NM_000112	1	1	1	1	1	5
hsa-miR-320b	MIMAT0005792	SLC26A9	115019	NM_052934	1	1	1	1	1	5
hsa-miR-320b	MIMAT0005792	SLC2A13	114134	XM_005268615	1	1	1	1	1	5
hsa-miR-320b	MIMAT0005792	SLC2A14	144195	XM_005253313	1	1	1	1	1	5
hsa-miR-320b	MIMAT0005792	SLC2A2	6514	NM_000340	1	1	1	1	1	5
hsa-miR-320b	MIMAT0005792	SLC2A3	6515	NM_006931	1	1	1	1	1	5
hsa-miR-320b	MIMAT0005792	SLC30A7	148867	NM_133496	1	1	1	1	1	5
hsa-miR-320b	MIMAT0005792	SLC35B4	84912	NM_032826	1	1	1	1	1	5
hsa-miR-320b	MIMAT0005792	SLC35C1	55343	NM_018389	1	1	1	1	1	5
hsa-miR-320b	MIMAT0005792	SLC39A14	23516	XM_005273463	1	1	1	1	1	5
hsa-miR-320b	MIMAT0005792	SLC39A14	23516	XM_005273464	1	1	1	1	1	5
hsa-miR-320b	MIMAT0005792	SLC39A9	55334	NM_018375	1	1	1	1	1	5
hsa-miR-320b	MIMAT0005792	SLC48A1	55652	NM_017842	1	1	1	1	1	5
hsa-miR-320b	MIMAT0005792	SLC4A7	9497	XM_005265592	1	1	1	1	1	5
hsa-miR-320b	MIMAT0005792	SLC6A2	6530	NM_001172501	1	1	1	1	1	5
hsa-miR-320b	MIMAT0005792	SLC6A6	6533	NM_003043	1	1	1	1	1	5
hsa-miR-320b	MIMAT0005792	SLC6A8	6535	NM_005629	1	1	1	1	1	5
hsa-miR-320b	MIMAT0005792	SLC7A11	23657	NM_014331	1	1	1	1	1	5
hsa-miR-320b	MIMAT0005792	SLC9A2	6549	NM_003048	1	1	1	1	1	5
hsa-miR-320b	MIMAT0005792	SLIT3	6586	NM_001271946	1	1	1	1	1	5
hsa-miR-320b	MIMAT0005792	SLITRK4	139065	NM_001184749	1	1	1	1	1	5
hsa-miR-320b	MIMAT0005792	SMAD3	4088	XM_005254383	1	1	1	1	1	5
hsa-miR-320b	MIMAT0005792	SMAD4	4089	NM_005359	1	1	1	1	1	5
hsa-miR-320b	MIMAT0005792	SMAD5	4090	NM_001001419	1	1	1	1	1	5
hsa-miR-320b	MIMAT0005792	SMAD9	4093	NM_001127217	1	1	1	1	1	5
hsa-miR-320b	MIMAT0005792	SMEK2	57223	NM_001122964	1	1	1	1	1	5
hsa-miR-320b	MIMAT0005792	SMG1	23049	XM_005255183	1	1	1	1	1	5
hsa-miR-320b	MIMAT0005792	SMOC1	64093	XM_005267995	1	1	1	1	1	5
hsa-miR-320b	MIMAT0005792	SMU1	55234	NM_018225	1	1	1	1	1	5
hsa-miR-320b	MIMAT0005792	SMUG1	23583	NM_014311	1	1	1	1	1	5
hsa-miR-320b	MIMAT0005792	SMURF1	57154	NM_020429	1	1	1	1	1	5
hsa-miR-320b	MIMAT0005792	SND1	27044	XM_005250270	1	1	1	1	1	5
hsa-miR-320b	MIMAT0005792	SNED1	25992	NM_001080437	1	1	1	1	1	5
hsa-miR-320b	MIMAT0005792	SNTB1	6641	XM_005251031	1	1	1	1	1	5
hsa-miR-320b	MIMAT0005792	SNX27	81609	XM_005245511	1	1	1	1	1	5
hsa-miR-320b	MIMAT0005792	SNX30	401548	NM_001012994	1	1	1	1	1	5
hsa-miR-320b	MIMAT0005792	SOAT1	6646	NM_003101	1	1	1	1	1	5
hsa-miR-320b	MIMAT0005792	SOGA1	140710	NM_080627	1	1	1	1	1	5
hsa-miR-320b	MIMAT0005792	SON	6651	NM_138927	1	1	1	1	1	5
hsa-miR-320b	MIMAT0005792	SORBS2	8470	XM_005263296	1	1	1	1	1	5
hsa-miR-320b	MIMAT0005792	SOX11	6664	NM_003108	1	1	1	1	1	5
hsa-miR-320b	MIMAT0005792	SOX4	6659	NM_003107	1	1	1	1	1	5
hsa-miR-320b	MIMAT0005792	SP1	6667	NM_138473	1	1	1	1	1	5
hsa-miR-320b	MIMAT0005792	SPCS3	60559	NM_021928	1	1	1	1	1	5
hsa-miR-320b	MIMAT0005792	SPTSSA	171546	NM_138288	1	1	1	1	1	5
hsa-miR-320b	MIMAT0005792	SREK1	140890	NM_139168	1	1	1	1	1	5
hsa-miR-320b	MIMAT0005792	SRGAP1	57522	XM_005269042	1	1	1	1	1	5
hsa-miR-320b	MIMAT0005792	SRGAP2	23380	XM_005277510	1	1	1	1	1	5
hsa-miR-320b	MIMAT0005792	SRPK1	6732	NM_003137	1	1	1	1	1	5
hsa-miR-320b	MIMAT0005792	SRPR	6734	NM_003139	1	1	1	1	1	5
hsa-miR-320b	MIMAT0005792	SRRM4	84530	NM_194286	1	1	1	1	1	5
hsa-miR-320b	MIMAT0005792	SRSF6	6431	NM_006275	1	1	1	1	1	5
hsa-miR-320b	MIMAT0005792	SRSF7	6432	NM_001031684	1	1	1	1	1	5
hsa-miR-320b	MIMAT0005792	ST3GAL1	6482	XM_005251023	1	1	1	1	1	5
hsa-miR-320b	MIMAT0005792	ST6GAL2	84620	NM_032528	1	1	1	1	1	5
hsa-miR-320b	MIMAT0005792	STAMBP	10617	NM_213622	1	1	1	1	1	5
hsa-miR-320b	MIMAT0005792	STAT3	6774	XM_005257614	1	1	1	1	1	5
hsa-miR-320b	MIMAT0005792	STEAP2	261729	NM_001244944	1	1	1	1	1	5
hsa-miR-320b	MIMAT0005792	STIM2	57620	NM_001169117	1	1	1	1	1	5
hsa-miR-320b	MIMAT0005792	STK24	8428	NM_001032296	1	1	1	1	1	5
hsa-miR-320b	MIMAT0005792	STS	412	XM_005274512	1	1	1	1	1	5
hsa-miR-320b	MIMAT0005792	STX3	6809	NM_004177	1	1	1	1	1	5
hsa-miR-320b	MIMAT0005792	STYX	6815	NM_145251	1	1	1	1	1	5
hsa-miR-320b	MIMAT0005792	SUB1	10923	XM_005248232	1	1	1	1	1	5
hsa-miR-320b	MIMAT0005792	SUPT7L	9913	NM_014860	1	1	1	1	1	5
hsa-miR-320b	MIMAT0005792	SWAP70	23075	NM_015055	1	1	1	1	1	5
hsa-miR-320b	MIMAT0005792	SYNCRIP	10492	NM_001159677	1	1	1	1	1	5
hsa-miR-320b	MIMAT0005792	SYNGR2	9144	NM_004710	1	1	1	1	1	5
hsa-miR-320b	MIMAT0005792	SYNM	23336	NM_145728	1	1	1	1	1	5
hsa-miR-320b	MIMAT0005792	SYNRG	11276	XM_005256980	1	1	1	1	1	5
hsa-miR-320b	MIMAT0005792	SYT11	23208	NM_152280	1	1	1	1	1	5
hsa-miR-320b	MIMAT0005792	SYT9	143425	NM_175733	1	1	1	1	1	5
hsa-miR-320b	MIMAT0005792	SYTL4	94121	XM_005262226	1	1	1	1	1	5
hsa-miR-320b	MIMAT0005792	SZRD1	26099	NM_001114600	1	1	1	1	1	5
hsa-miR-320b	MIMAT0005792	TACC1	6867	XM_005273622	1	1	1	1	1	5
hsa-miR-320b	MIMAT0005792	TACC1	6867	XM_005273623	1	1	1	1	1	5
hsa-miR-320b	MIMAT0005792	TAF5	6877	NM_006951	1	1	1	1	1	5
hsa-miR-320b	MIMAT0005792	TANC2	26115	XM_005257201	1	1	1	1	1	5
hsa-miR-320b	MIMAT0005792	TAP2	6891	NM_000544	1	1	1	1	1	5
hsa-miR-320b	MIMAT0005792	TBC1D20	128637	NM_144628	1	1	1	1	1	5
hsa-miR-320b	MIMAT0005792	TBC1D30	23329	NM_015279	1	1	1	1	1	5
hsa-miR-320b	MIMAT0005792	TBC1D4	9882	XM_005266602	1	1	1	1	1	5
hsa-miR-320b	MIMAT0005792	TBCD	6904	XM_005256395	1	1	1	1	1	5
hsa-miR-320b	MIMAT0005792	TBL1X	6907	NM_005647	1	1	1	1	1	5
hsa-miR-320b	MIMAT0005792	TC2N	123036	NM_152332	1	1	1	1	1	5
hsa-miR-320b	MIMAT0005792	TCEB1	6921	NM_001204858	1	1	1	1	1	5
hsa-miR-320b	MIMAT0005792	TCF4	6925	NM_001083962	1	1	1	1	1	5
hsa-miR-320b	MIMAT0005792	TCF7L1	83439	NM_031283	1	1	1	1	1	5
hsa-miR-320b	MIMAT0005792	TDG	6996	NM_003211	1	1	1	1	1	5
hsa-miR-320b	MIMAT0005792	TDP1	55775	NM_018319	1	1	1	1	1	5
hsa-miR-320b	MIMAT0005792	TEAD1	7003	NM_021961	1	1	1	1	1	5
hsa-miR-320b	MIMAT0005792	TECPR2	9895	NM_014844	1	1	1	1	1	5
hsa-miR-320b	MIMAT0005792	TECTA	7007	XM_005271653	1	1	1	1	1	5
hsa-miR-320b	MIMAT0005792	TFCP2L1	29842	NM_014553	1	1	1	1	1	5
hsa-miR-320b	MIMAT0005792	TFE3	7030	NM_006521	1	1	1	1	1	5
hsa-miR-320b	MIMAT0005792	TFPI	7035	XM_005246818	1	1	1	1	1	5
hsa-miR-320b	MIMAT0005792	TFRC	7037	NM_003234	1	1	1	1	1	5
hsa-miR-320b	MIMAT0005792	TGFBR1	7046	NM_004612	1	1	1	1	1	5
hsa-miR-320b	MIMAT0005792	TGIF2	60436	NM_001199514	1	1	1	1	1	5
hsa-miR-320b	MIMAT0005792	TGOLN2	10618	NM_001206840	1	1	1	1	1	5
hsa-miR-320b	MIMAT0005792	THAP2	83591	NM_031435	1	1	1	1	1	5
hsa-miR-320b	MIMAT0005792	THAP6	152815	XM_005262771	1	1	1	1	1	5
hsa-miR-320b	MIMAT0005792	THBD	7056	NM_000361	1	1	1	1	1	5
hsa-miR-320b	MIMAT0005792	THUMPD1	55623	NM_017736	1	1	1	1	1	5
hsa-miR-320b	MIMAT0005792	TK2	7084	NM_001271934	1	1	1	1	1	5
hsa-miR-320b	MIMAT0005792	TMED7	51014	NM_181836	1	1	1	1	1	5
hsa-miR-320b	MIMAT0005792	TMEM101	84336	XM_005257737	1	1	1	1	1	5
hsa-miR-320b	MIMAT0005792	TMEM106B	54664	NM_018374	1	1	1	1	1	5
hsa-miR-320b	MIMAT0005792	TMEM136	219902	NM_001198670	1	1	1	1	1	5
hsa-miR-320b	MIMAT0005792	TMEM144	55314	NM_018342	1	1	1	1	1	5
hsa-miR-320b	MIMAT0005792	TMEM150C	441027	XM_005263015	1	1	1	1	1	5
hsa-miR-320b	MIMAT0005792	TMEM230	29058	NM_001009924	1	1	1	1	1	5
hsa-miR-320b	MIMAT0005792	TMEM231	79583	NM_001077416	1	1	1	1	1	5
hsa-miR-320b	MIMAT0005792	TMEM255A	55026	NM_017938	1	1	1	1	1	5
hsa-miR-320b	MIMAT0005792	TMEM26	219623	NM_178505	1	1	1	1	1	5
hsa-miR-320b	MIMAT0005792	TMEM30A	55754	NM_018247	1	1	1	1	1	5
hsa-miR-320b	MIMAT0005792	TMEM33	55161	NM_018126	1	1	1	1	1	5
hsa-miR-320b	MIMAT0005792	TMEM43	79188	NM_024334	1	1	1	1	1	5
hsa-miR-320b	MIMAT0005792	TMEM47	83604	NM_031442	1	1	1	1	1	5
hsa-miR-320b	MIMAT0005792	TMF1	7110	NM_007114	1	1	1	1	1	5
hsa-miR-320b	MIMAT0005792	TMOD3	29766	NM_014547	1	1	1	1	1	5
hsa-miR-320b	MIMAT0005792	TMPRSS13	84000	NM_001077263	1	1	1	1	1	5
hsa-miR-320b	MIMAT0005792	TMTC1	83857	XM_005253498	1	1	1	1	1	5
hsa-miR-320b	MIMAT0005792	TNKS	8658	XM_005272399	1	1	1	1	1	5
hsa-miR-320b	MIMAT0005792	TNRC6B	23112	XM_005261393	1	1	1	1	1	5
hsa-miR-320b	MIMAT0005792	TNRC6C	57690	NM_001142640	1	1	1	1	1	5
hsa-miR-320b	MIMAT0005792	TOMM70A	9868	NM_014820	1	1	1	1	1	5
hsa-miR-320b	MIMAT0005792	TOR1AIP2	163590	NM_001199260	1	1	1	1	1	5
hsa-miR-320b	MIMAT0005792	TOX	9760	NM_014729	1	1	1	1	1	5
hsa-miR-320b	MIMAT0005792	TOX4	9878	NM_014828	1	1	1	1	1	5
hsa-miR-320b	MIMAT0005792	TPD52L2	7165	NM_199360	1	1	1	1	1	5
hsa-miR-320b	MIMAT0005792	TPM3	7170	NM_152263	1	1	1	1	1	5
hsa-miR-320b	MIMAT0005792	TRAF7	84231	XM_005255627	1	1	1	1	1	5
hsa-miR-320b	MIMAT0005792	TRAK1	22906	XM_005264959	1	1	1	1	1	5
hsa-miR-320b	MIMAT0005792	TRANK1	9881	NM_014831	1	1	1	1	1	5
hsa-miR-320b	MIMAT0005792	TRAPPC6B	122553	NM_001079537	1	1	1	1	1	5
hsa-miR-320b	MIMAT0005792	TRAPPC8	22878	NM_014939	1	1	1	1	1	5
hsa-miR-320b	MIMAT0005792	TRIM13	10206	NM_213590	1	1	1	1	1	5
hsa-miR-320b	MIMAT0005792	TRIM14	9830	NM_014788	1	1	1	1	1	5
hsa-miR-320b	MIMAT0005792	TRIM52	84851	NM_032765	1	1	1	1	1	5
hsa-miR-320b	MIMAT0005792	TRIM67	440730	NM_001004342	1	1	1	1	1	5
hsa-miR-320b	MIMAT0005792	TRIM8	81603	NM_030912	1	1	1	1	1	5
hsa-miR-320b	MIMAT0005792	TRIP11	9321	NM_004239	1	1	1	1	1	5
hsa-miR-320b	MIMAT0005792	TRMT10A	93587	NM_152292	1	1	1	1	1	5
hsa-miR-320b	MIMAT0005792	TROVE2	6738	NM_001173524	1	1	1	1	1	5
hsa-miR-320b	MIMAT0005792	TRPC5	7224	NM_012471	1	1	1	1	1	5
hsa-miR-320b	MIMAT0005792	TRPM8	79054	NM_024080	1	1	1	1	1	5
hsa-miR-320b	MIMAT0005792	TSC1	7248	XM_005272211	1	1	1	1	1	5
hsa-miR-320b	MIMAT0005792	TSC22D3	1831	NM_198057	1	1	1	1	1	5
hsa-miR-320b	MIMAT0005792	TSPAN11	441631	XM_005253378	1	1	1	1	1	5
hsa-miR-320b	MIMAT0005792	TSPYL5	85453	NM_033512	1	1	1	1	1	5
hsa-miR-320b	MIMAT0005792	TTBK1	84630	NM_032538	1	1	1	1	1	5
hsa-miR-320b	MIMAT0005792	TTC14	151613	NM_001042601	1	1	1	1	1	5
hsa-miR-320b	MIMAT0005792	TUB	7275	NM_003320	1	1	1	1	1	5
hsa-miR-320b	MIMAT0005792	TVP23A	780776	XM_005255563	1	1	1	1	1	5
hsa-miR-320b	MIMAT0005792	TWF1	5756	NM_001242397	1	1	1	1	1	5
hsa-miR-320b	MIMAT0005792	TXLNA	200081	NM_175852	1	1	1	1	1	5
hsa-miR-320b	MIMAT0005792	TYW5	129450	NM_001039693	1	1	1	1	1	5
hsa-miR-320b	MIMAT0005792	UBE2D3	7323	NM_181892	1	1	1	1	1	5
hsa-miR-320b	MIMAT0005792	UBE2G1	7326	NM_003342	1	1	1	1	1	5
hsa-miR-320b	MIMAT0005792	UBE2H	7328	NM_003344	1	1	1	1	1	5
hsa-miR-320b	MIMAT0005792	UBFD1	56061	NM_019116	1	1	1	1	1	5
hsa-miR-320b	MIMAT0005792	UBR2	23304	XM_005248965	1	1	1	1	1	5
hsa-miR-320b	MIMAT0005792	UHRF1BP1	54887	NM_017754	1	1	1	1	1	5
hsa-miR-320b	MIMAT0005792	ULK1	8408	NM_003565	1	1	1	1	1	5
hsa-miR-320b	MIMAT0005792	ULK2	9706	NM_014683	1	1	1	1	1	5
hsa-miR-320b	MIMAT0005792	USP15	9958	NM_001252078	1	1	1	1	1	5
hsa-miR-320b	MIMAT0005792	USP25	29761	NM_013396	1	1	1	1	1	5
hsa-miR-320b	MIMAT0005792	UTP14C	9724	NM_021645	1	1	1	1	1	5
hsa-miR-320b	MIMAT0005792	VASH1	22846	NM_014909	1	1	1	1	1	5
hsa-miR-320b	MIMAT0005792	VCPIP1	80124	NM_025054	1	1	1	1	1	5
hsa-miR-320b	MIMAT0005792	VDAC1	7416	XM_005272075	1	1	1	1	1	5
hsa-miR-320b	MIMAT0005792	VEPH1	79674	NM_024621	1	1	1	1	1	5
hsa-miR-320b	MIMAT0005792	VIM	7431	XM_005252579	1	1	1	1	1	5
hsa-miR-320b	MIMAT0005792	VLDLR	7436	NM_003383	1	1	1	1	1	5
hsa-miR-320b	MIMAT0005792	VMA21	203547	NM_001017980	1	1	1	1	1	5
hsa-miR-320b	MIMAT0005792	VPS41	27072	NM_014396	1	1	1	1	1	5
hsa-miR-320b	MIMAT0005792	VPS53	55275	NM_001128159	1	1	1	1	1	5
hsa-miR-320b	MIMAT0005792	VSIG4	11326	NM_001184830	1	1	1	1	1	5
hsa-miR-320b	MIMAT0005792	WARS	7453	NM_004184	1	1	1	1	1	5
hsa-miR-320b	MIMAT0005792	WARS2	10352	XM_005270350	1	1	1	1	1	5
hsa-miR-320b	MIMAT0005792	WASF2	10163	NM_006990	1	1	1	1	1	5
hsa-miR-320b	MIMAT0005792	WDFY1	57590	NM_020830	1	1	1	1	1	5
hsa-miR-320b	MIMAT0005792	WDR19	57728	NM_025132	1	1	1	1	1	5
hsa-miR-320b	MIMAT0005792	WDR26	80232	NM_025160	1	1	1	1	1	5
hsa-miR-320b	MIMAT0005792	WDR33	55339	NM_018383	1	1	1	1	1	5
hsa-miR-320b	MIMAT0005792	WDR82	80335	NM_025222	1	1	1	1	1	5
hsa-miR-320b	MIMAT0005792	WDTC1	23038	NM_001276252	1	1	1	1	1	5
hsa-miR-320b	MIMAT0005792	WIPF1	7456	NM_001077269	1	1	1	1	1	5
hsa-miR-320b	MIMAT0005792	WLS	79971	NM_024911	1	1	1	1	1	5
hsa-miR-320b	MIMAT0005792	WWC2	80014	NM_024949	1	1	1	1	1	5
hsa-miR-320b	MIMAT0005792	XIAP	331	NM_001167	1	1	1	1	1	5
hsa-miR-320b	MIMAT0005792	XK	7504	NM_021083	1	1	1	1	1	5
hsa-miR-320b	MIMAT0005792	XKRX	402415	XM_005262130	1	1	1	1	1	5
hsa-miR-320b	MIMAT0005792	XPNPEP3	63929	NM_022098	1	1	1	1	1	5
hsa-miR-320b	MIMAT0005792	XPO1	7514	NM_003400	1	1	1	1	1	5
hsa-miR-320b	MIMAT0005792	XPR1	9213	NM_004736	1	1	1	1	1	5
hsa-miR-320b	MIMAT0005792	YBX2	51087	NM_015982	1	1	1	1	1	5
hsa-miR-320b	MIMAT0005792	YES1	7525	NM_005433	1	1	1	1	1	5
hsa-miR-320b	MIMAT0005792	YIPF6	286451	NM_173834	1	1	1	1	1	5
hsa-miR-320b	MIMAT0005792	YOD1	55432	NM_001276320	1	1	1	1	1	5
hsa-miR-320b	MIMAT0005792	YPEL2	388403	NM_001005404	1	1	1	1	1	5
hsa-miR-320b	MIMAT0005792	YTHDC1	91746	NM_001031732	1	1	1	1	1	5
hsa-miR-320b	MIMAT0005792	YWHAG	7532	NM_012479	1	1	1	1	1	5
hsa-miR-320b	MIMAT0005792	YWHAZ	7534	XM_005251061	1	1	1	1	1	5
hsa-miR-320b	MIMAT0005792	ZBTB10	65986	NM_001105539	1	1	1	1	1	5
hsa-miR-320b	MIMAT0005792	ZBTB11	27107	NM_014415	1	1	1	1	1	5
hsa-miR-320b	MIMAT0005792	ZBTB21	49854	XM_005261122	1	1	1	1	1	5
hsa-miR-320b	MIMAT0005792	ZBTB44	29068	XM_005271521	1	1	1	1	1	5
hsa-miR-320b	MIMAT0005792	ZC3H12B	340554	XM_005262260	1	1	1	1	1	5
hsa-miR-320b	MIMAT0005792	ZC3H12C	85463	XM_005271715	1	1	1	1	1	5
hsa-miR-320b	MIMAT0005792	ZDBF2	57683	XM_005246714	1	1	1	1	1	5
hsa-miR-320b	MIMAT0005792	ZDHHC14	79683	XM_005267146	1	1	1	1	1	5
hsa-miR-320b	MIMAT0005792	ZDHHC15	158866	NM_144969	1	1	1	1	1	5
hsa-miR-320b	MIMAT0005792	ZDHHC16	84287	NM_198046	1	1	1	1	1	5
hsa-miR-320b	MIMAT0005792	ZER1	10444	NM_006336	1	1	1	1	1	5
hsa-miR-320b	MIMAT0005792	ZFP90	146198	XM_005255804	1	1	1	1	1	5
hsa-miR-320b	MIMAT0005792	ZFP91	80829	NM_053023	1	1	1	1	1	5
hsa-miR-320b	MIMAT0005792	ZHX3	23051	XM_005260343	1	1	1	1	1	5
hsa-miR-320b	MIMAT0005792	ZMYM5	9205	XM_005266593	1	1	1	1	1	5
hsa-miR-320b	MIMAT0005792	ZNF148	7707	NM_021964	1	1	1	1	1	5
hsa-miR-320b	MIMAT0005792	ZNF2	7549	NM_021088	1	1	1	1	1	5
hsa-miR-320b	MIMAT0005792	ZNF22	7570	NM_006963	1	1	1	1	1	5
hsa-miR-320b	MIMAT0005792	ZNF268	10795	NM_152943	1	1	1	1	1	5
hsa-miR-320b	MIMAT0005792	ZNF286A	57335	XM_005256740	1	1	1	1	1	5
hsa-miR-320b	MIMAT0005792	ZNF3	7551	NM_001278284	1	1	1	1	1	5
hsa-miR-320b	MIMAT0005792	ZNF33A	7581	NM_001278171	1	1	1	1	1	5
hsa-miR-320b	MIMAT0005792	ZNF343	79175	NM_024325	1	1	1	1	1	5
hsa-miR-320b	MIMAT0005792	ZNF367	195828	NM_153695	1	1	1	1	1	5
hsa-miR-320b	MIMAT0005792	ZNF436	80818	NM_001077195	1	1	1	1	1	5
hsa-miR-320b	MIMAT0005792	ZNF445	353274	NM_181489	1	1	1	1	1	5
hsa-miR-320b	MIMAT0005792	ZNF462	58499	XM_005252117	1	1	1	1	1	5
hsa-miR-320b	MIMAT0005792	ZNF470	388566	NM_001001668	1	1	1	1	1	5
hsa-miR-320b	MIMAT0005792	ZNF507	22847	NM_001136156	1	1	1	1	1	5
hsa-miR-320b	MIMAT0005792	ZNF518B	85460	NM_053042	1	1	1	1	1	5
hsa-miR-320b	MIMAT0005792	ZNF546	339327	NM_178544	1	1	1	1	1	5
hsa-miR-320b	MIMAT0005792	ZNF629	23361	XM_005255222	1	1	1	1	1	5
hsa-miR-320b	MIMAT0005792	ZNF704	619279	XM_005251279	1	1	1	1	1	5
hsa-miR-320b	MIMAT0005792	ZRANB2	9406	NM_005455	1	1	1	1	1	5
hsa-miR-320b	MIMAT0005792	ZSCAN23	222696	NM_001012455	1	1	1	1	1	5
hsa-miR-320c	MIMAT0005793	E2F2	1870	NM_004091	1	1	1	1	1	5
hsa-miR-320c	MIMAT0005793	E2F3	1871	NM_001949	1	1	1	1	1	5
hsa-miR-320c	MIMAT0005793	E2F7	144455	NM_203394	1	1	1	1	1	5
hsa-miR-320c	MIMAT0005793	ABI2	10152	XM_005246217	1	1	1	1	1	5
hsa-miR-320c	MIMAT0005793	ACAP2	23527	XM_005269314	1	1	1	1	1	5
hsa-miR-320c	MIMAT0005793	ACBD3	64746	NM_022735	1	1	1	1	1	5
hsa-miR-320c	MIMAT0005793	ADARB1	104	NM_015833	1	1	1	1	1	5
hsa-miR-320c	MIMAT0005793	AGGF1	55109	NM_018046	1	1	1	1	1	5
hsa-miR-320c	MIMAT0005793	AIM1	202	XM_005266839	1	1	1	1	1	5
hsa-miR-320c	MIMAT0005793	AIMP1	9255	NM_004757	1	1	1	1	1	5
hsa-miR-320c	MIMAT0005793	AK4	205	NM_001005353	1	1	1	1	1	5
hsa-miR-320c	MIMAT0005793	AKT3	10000	XM_005272995	1	1	1	1	1	5
hsa-miR-320c	MIMAT0005793	ALX4	60529	NM_021926	1	1	1	1	1	5
hsa-miR-320c	MIMAT0005793	AMER1	139285	NM_152424	1	1	1	1	1	5
hsa-miR-320c	MIMAT0005793	ANGPT2	285	NM_001147	1	1	1	1	1	5
hsa-miR-320c	MIMAT0005793	ANKH	56172	NM_054027	1	1	1	1	1	5
hsa-miR-320c	MIMAT0005793	ANKRD12	23253	NM_001204056	1	1	1	1	1	5
hsa-miR-320c	MIMAT0005793	ANKRD52	283373	NM_173595	1	1	1	1	1	5
hsa-miR-320c	MIMAT0005793	APBB2	323	NM_004307	1	1	1	1	1	5
hsa-miR-320c	MIMAT0005793	APCDD1L	164284	XM_005260306	1	1	1	1	1	5
hsa-miR-320c	MIMAT0005793	AR	367	NM_000044	1	1	1	1	1	5
hsa-miR-320c	MIMAT0005793	ARF1	375	NM_001024227	1	1	1	1	1	5
hsa-miR-320c	MIMAT0005793	ARHGAP26	23092	XM_005268398	1	1	1	1	1	5
hsa-miR-320c	MIMAT0005793	ARHGAP5	394	XM_005267636	1	1	1	1	1	5
hsa-miR-320c	MIMAT0005793	ARHGEF12	23365	NM_015313	1	1	1	1	1	5
hsa-miR-320c	MIMAT0005793	ARHGEF6	9459	XM_005262500	1	1	1	1	1	5
hsa-miR-320c	MIMAT0005793	ARHGEF9	23229	NM_015185	1	1	1	1	1	5
hsa-miR-320c	MIMAT0005793	ARIH1	25820	NM_005744	1	1	1	1	1	5
hsa-miR-320c	MIMAT0005793	ARPP19	10776	XM_005254132	1	1	1	1	1	5
hsa-miR-320c	MIMAT0005793	ASB8	140461	XM_005268658	1	1	1	1	1	5
hsa-miR-320c	MIMAT0005793	ASCC2	84164	XM_005261776	1	1	1	1	1	5
hsa-miR-320c	MIMAT0005793	ATAD2B	54454	XM_005264372	1	1	1	1	1	5
hsa-miR-320c	MIMAT0005793	ATF6	22926	NM_007348	1	1	1	1	1	5
hsa-miR-320c	MIMAT0005793	ATF7	11016	XM_005268586	1	1	1	1	1	5
hsa-miR-320c	MIMAT0005793	ATF7IP2	80063	NM_024997	1	1	1	1	1	5
hsa-miR-320c	MIMAT0005793	ATG14	22863	NM_014924	1	1	1	1	1	5
hsa-miR-320c	MIMAT0005793	ATG2B	55102	NM_018036	1	1	1	1	1	5
hsa-miR-320c	MIMAT0005793	ATP11B	23200	XM_005247242	1	1	1	1	1	5
hsa-miR-320c	MIMAT0005793	ATP2A2	488	NM_170665	1	1	1	1	1	5
hsa-miR-320c	MIMAT0005793	ATP6V1C1	528	NM_001695	1	1	1	1	1	5
hsa-miR-320c	MIMAT0005793	ATP8A1	10396	NM_006095	1	1	1	1	1	5
hsa-miR-320c	MIMAT0005793	ATP8A1	10396	XM_005248043	1	1	1	1	1	5
hsa-miR-320c	MIMAT0005793	ATP9A	10079	NM_006045	1	1	1	1	1	5
hsa-miR-320c	MIMAT0005793	ATRNL1	26033	NM_207303	1	1	1	1	1	5
hsa-miR-320c	MIMAT0005793	ATRX	546	XM_005262155	1	1	1	1	1	5
hsa-miR-320c	MIMAT0005793	ATRX	546	XM_005277815	1	1	1	1	1	5
hsa-miR-320c	MIMAT0005793	ATXN1	6310	NM_000332	1	1	1	1	1	5
hsa-miR-320c	MIMAT0005793	ATXN3	4287	NM_004993	1	1	1	1	1	5
hsa-miR-320c	MIMAT0005793	B4GALT6	9331	XM_005258387	1	1	1	1	1	5
hsa-miR-320c	MIMAT0005793	BAG4	9530	NM_004874	1	1	1	1	1	5
hsa-miR-320c	MIMAT0005793	BAG5	9529	NM_001015049	1	1	1	1	1	5
hsa-miR-320c	MIMAT0005793	BANP	54971	NM_001173543	1	1	1	1	1	5
hsa-miR-320c	MIMAT0005793	BCAP29	55973	NM_018844	1	1	1	1	1	5
hsa-miR-320c	MIMAT0005793	BCAT1	586	NM_005504	1	1	1	1	1	5
hsa-miR-320c	MIMAT0005793	BHLHE40	8553	NM_003670	1	1	1	1	1	5
hsa-miR-320c	MIMAT0005793	BHLHE41	79365	NM_030762	1	1	1	1	1	5
hsa-miR-320c	MIMAT0005793	BMP3	651	NM_001201	1	1	1	1	1	5
hsa-miR-320c	MIMAT0005793	BNIP3L	665	XM_005273616	1	1	1	1	1	5
hsa-miR-320c	MIMAT0005793	BPNT1	10380	XM_005272999	1	1	1	1	1	5
hsa-miR-320c	MIMAT0005793	BRWD3	254065	NM_153252	1	1	1	1	1	5
hsa-miR-320c	MIMAT0005793	BTBD3	22903	NM_014962	1	1	1	1	1	5
hsa-miR-320c	MIMAT0005793	BTRC	8945	NM_033637	1	1	1	1	1	5
hsa-miR-320c	MIMAT0005793	BVES	11149	NM_001199563	1	1	1	1	1	5
hsa-miR-320c	MIMAT0005793	C12orf49	79794	XM_005253937	1	1	1	1	1	5
hsa-miR-320c	MIMAT0005793	C14orf105	55195	NM_018168	1	1	1	1	1	5
hsa-miR-320c	MIMAT0005793	C15orf61	145853	NM_001143936	1	1	1	1	1	5
hsa-miR-320c	MIMAT0005793	C16orf58	64755	NM_022744	1	1	1	1	1	5
hsa-miR-320c	MIMAT0005793	C19orf25	148223	NM_152482	1	1	1	1	1	5
hsa-miR-320c	MIMAT0005793	C1orf95	375057	NM_001003665	1	1	1	1	1	5
hsa-miR-320c	MIMAT0005793	C20orf112	140688	XM_005260283	1	1	1	1	1	5
hsa-miR-320c	MIMAT0005793	C20orf194	25943	XM_005260685	1	1	1	1	1	5
hsa-miR-320c	MIMAT0005793	C21orf33	8209	XM_005261183	1	1	1	1	1	5
hsa-miR-320c	MIMAT0005793	C5orf22	55322	NM_018356	1	1	1	1	1	5
hsa-miR-320c	MIMAT0005793	C5orf47	133491	NM_001144954	1	1	1	1	1	5
hsa-miR-320c	MIMAT0005793	C5orf51	285636	NM_175921	1	1	1	1	1	5
hsa-miR-320c	MIMAT0005793	C9orf91	203197	XM_005251792	1	1	1	1	1	5
hsa-miR-320c	MIMAT0005793	CACNA1E	777	XM_005245477	1	1	1	1	1	5
hsa-miR-320c	MIMAT0005793	CACNB4	785	NM_001005747	1	1	1	1	1	5
hsa-miR-320c	MIMAT0005793	CALD1	800	NM_033138	1	1	1	1	1	5
hsa-miR-320c	MIMAT0005793	CALM3	808	NM_005184	1	1	1	1	1	5
hsa-miR-320c	MIMAT0005793	CALN1	83698	NM_001017440	1	1	1	1	1	5
hsa-miR-320c	MIMAT0005793	CAMK2A	815	NM_015981	1	1	1	1	1	5
hsa-miR-320c	MIMAT0005793	CAMK2D	817	NM_001221	1	1	1	1	1	5
hsa-miR-320c	MIMAT0005793	CAMSAP2	23271	XM_005245040	1	1	1	1	1	5
hsa-miR-320c	MIMAT0005793	CAMTA2	23125	XM_005256548	1	1	1	1	1	5
hsa-miR-320c	MIMAT0005793	CANX	821	NM_001746	1	1	1	1	1	5
hsa-miR-320c	MIMAT0005793	CAPRIN1	4076	NM_005898	1	1	1	1	1	5
hsa-miR-320c	MIMAT0005793	CASP2	835	NM_032982	1	1	1	1	1	5
hsa-miR-320c	MIMAT0005793	CAV1	857	NM_001172895	1	1	1	1	1	5
hsa-miR-320c	MIMAT0005793	CBX3	11335	XM_005249611	1	1	1	1	1	5
hsa-miR-320c	MIMAT0005793	CBX5	23468	NM_001127322	1	1	1	1	1	5
hsa-miR-320c	MIMAT0005793	CC2D1B	200014	NM_032449	1	1	1	1	1	5
hsa-miR-320c	MIMAT0005793	CCDC117	150275	NM_173510	1	1	1	1	1	5
hsa-miR-320c	MIMAT0005793	CCDC141	285025	NM_173648	1	1	1	1	1	5
hsa-miR-320c	MIMAT0005793	CCDC149	91050	NM_173463	1	1	1	1	1	5
hsa-miR-320c	MIMAT0005793	CCDC50	152137	NM_178335	1	1	1	1	1	5
hsa-miR-320c	MIMAT0005793	CCDC71L	168455	NM_175884	1	1	1	1	1	5
hsa-miR-320c	MIMAT0005793	CCND2	894	NM_001759	1	1	1	1	1	5
hsa-miR-320c	MIMAT0005793	CCSER2	54462	NM_018999	1	1	1	1	1	5
hsa-miR-320c	MIMAT0005793	CD160	11126	NM_007053	1	1	1	1	1	5
hsa-miR-320c	MIMAT0005793	CD2AP	23607	NM_012120	1	1	1	1	1	5
hsa-miR-320c	MIMAT0005793	CD93	22918	NM_012072	1	1	1	1	1	5
hsa-miR-320c	MIMAT0005793	CDC14B	8555	NM_033331	1	1	1	1	1	5
hsa-miR-320c	MIMAT0005793	CDH2	1000	NM_001792	1	1	1	1	1	5
hsa-miR-320c	MIMAT0005793	CDK5R1	8851	NM_003885	1	1	1	1	1	5
hsa-miR-320c	MIMAT0005793	CDK6	1021	NM_001145306	1	1	1	1	1	5
hsa-miR-320c	MIMAT0005793	CDS1	1040	NM_001263	1	1	1	1	1	5
hsa-miR-320c	MIMAT0005793	CDS2	8760	NM_003818	1	1	1	1	1	5
hsa-miR-320c	MIMAT0005793	CDV3	55573	NM_001134422	1	1	1	1	1	5
hsa-miR-320c	MIMAT0005793	CEP120	153241	XM_005271901	1	1	1	1	1	5
hsa-miR-320c	MIMAT0005793	CEP85	64793	NM_022778	1	1	1	1	1	5
hsa-miR-320c	MIMAT0005793	CERS6	253782	NM_001256126	1	1	1	1	1	5
hsa-miR-320c	MIMAT0005793	CGN	57530	NM_020770	1	1	1	1	1	5
hsa-miR-320c	MIMAT0005793	CHEK1	1111	NM_001114122	1	1	1	1	1	5
hsa-miR-320c	MIMAT0005793	CHMP7	91782	NM_152272	1	1	1	1	1	5
hsa-miR-320c	MIMAT0005793	CHST8	64377	NM_022467	1	1	1	1	1	5
hsa-miR-320c	MIMAT0005793	CHTF8	54921	NM_001039690	1	1	1	1	1	5
hsa-miR-320c	MIMAT0005793	CLASP1	23332	NM_015282	1	1	1	1	1	5
hsa-miR-320c	MIMAT0005793	CLOCK	9575	NM_001267843	1	1	1	1	1	5
hsa-miR-320c	MIMAT0005793	CLTCL1	8218	XM_005277800	1	1	1	1	1	5
hsa-miR-320c	MIMAT0005793	CLTCL1	8218	XM_005261278	1	1	1	1	1	5
hsa-miR-320c	MIMAT0005793	CMTM4	146223	NM_181521	1	1	1	1	1	5
hsa-miR-320c	MIMAT0005793	CNKSR2	22866	NM_014927	1	1	1	1	1	5
hsa-miR-320c	MIMAT0005793	CNOT6L	246175	NM_144571	1	1	1	1	1	5
hsa-miR-320c	MIMAT0005793	CNOT7	29883	XM_005273481	1	1	1	1	1	5
hsa-miR-320c	MIMAT0005793	COPS7B	64708	NM_022730	1	1	1	1	1	5
hsa-miR-320c	MIMAT0005793	CPD	1362	NM_001304	1	1	1	1	1	5
hsa-miR-320c	MIMAT0005793	CREB3L2	64764	NM_194071	1	1	1	1	1	5
hsa-miR-320c	MIMAT0005793	CREB5	9586	NM_182898	1	1	1	1	1	5
hsa-miR-320c	MIMAT0005793	CREBRF	153222	NM_153607	1	1	1	1	1	5
hsa-miR-320c	MIMAT0005793	CRKL	1399	NM_005207	1	1	1	1	1	5
hsa-miR-320c	MIMAT0005793	CRTC3	64784	NM_022769	1	1	1	1	1	5
hsa-miR-320c	MIMAT0005793	CSRNP2	81566	NM_030809	1	1	1	1	1	5
[truncated: 1,779 more rows]

## Sheet: PEA_miRTarBase
Pathways	p_value	Adjusted p_value	Genes
Axon guidance_Homo sapiens_hsa04360	1.37006e-07	1.83588e-05	NRP1;NFATC3;MAPK1;RAC1;GNAI1
PI3K-Akt signaling pathway_Homo sapiens_hsa04151	7.44814e-07	4.99025e-05	ITGB3;PTEN;MAPK1;RAC1;IGF1R;MCL1
Focal adhesion_Homo sapiens_hsa04510	1.3708e-06	5.69047e-05	ITGB3;PTEN;MAPK1;RAC1;IGF1R
Rap1 signaling pathway_Homo sapiens_hsa04015	1.69865e-06	5.69047e-05	ITGB3;MAPK1;RAC1;GNAI1;IGF1R
Sphingolipid signaling pathway_Homo sapiens_hsa04071	5.54388e-06	0.000148576	PTEN;MAPK1;RAC1;GNAI1
MicroRNAs in cancer_Homo sapiens_hsa05206	9.01586e-06	0.000201354	ITGB3;PTEN;MAPK1;BMI1;MCL1
Oxytocin signaling pathway_Homo sapiens_hsa04921	1.64605e-05	0.000315101	NPR1;NFATC3;MAPK1;GNAI1
cGMP-PKG signaling pathway_Homo sapiens_hsa04022	2.04679e-05	0.000342837	NPR1;NFATC3;MAPK1;GNAI1
Long-term depression_Homo sapiens_hsa04730	2.82178e-05	0.000406847	MAPK1;GNAI1;IGF1R
Renin secretion_Homo sapiens_hsa04924	3.42687e-05	0.000406847	NPR1;GNAI1;AQP1
Glioma_Homo sapiens_hsa05214	3.59039e-05	0.000406847	PTEN;MAPK1;IGF1R
Pathways in cancer_Homo sapiens_hsa05200	3.6434e-05	0.000406847	PTEN;MAPK1;RAC1;GNAI1;IGF1R
cAMP signaling pathway_Homo sapiens_hsa04024	4.06668e-05	0.000417598	NPR1;MAPK1;RAC1;GNAI1
Proteoglycans in cancer_Homo sapiens_hsa05205	4.39498e-05	0.000417598	ITGB3;MAPK1;RAC1;IGF1R
Melanoma_Homo sapiens_hsa05218	4.68006e-05	0.000417598	PTEN;MAPK1;IGF1R
B cell receptor signaling pathway_Homo sapiens_hsa04662	5.08635e-05	0.000417598	NFATC3;MAPK1;RAC1
Adherens junction_Homo sapiens_hsa04520	5.29789e-05	0.000417598	MAPK1;RAC1;IGF1R
Prostate cancer_Homo sapiens_hsa05215	9.19292e-05	0.000684362	PTEN;MAPK1;IGF1R
Progesterone-mediated oocyte maturation_Homo sapiens_hsa04914	0.000122416	0.000863355	MAPK1;GNAI1;IGF1R
HIF-1 signaling pathway_Homo sapiens_hsa04066	0.000141887	0.000950645	TFRC;MAPK1;IGF1R
Platelet activation_Homo sapiens_hsa04611	0.000234018	0.00149326	ITGB3;MAPK1;GNAI1
Osteoclast differentiation_Homo sapiens_hsa04380	0.000295082	0.00175773	ITGB3;MAPK1;RAC1
FoxO signaling pathway_Homo sapiens_hsa04068	0.0003017	0.00175773	PTEN;MAPK1;IGF1R
Signaling pathways regulating pluripotency of stem cells_Homo sapiens_hsa04550	0.000365613	0.00204134	MAPK1;BMI1;IGF1R
Hepatitis B_Homo sapiens_hsa05161	0.000396609	0.00212582	NFATC3;PTEN;MAPK1
Phagosome_Homo sapiens_hsa04145	0.000463575	0.00238919	TFRC;ITGB3;RAC1
Chemokine signaling pathway_Homo sapiens_hsa04062	0.000815558	0.00404758	MAPK1;RAC1;GNAI1
Regulation of actin cytoskeleton_Homo sapiens_hsa04810	0.00120388	0.00564903	ITGB3;MAPK1;RAC1
Endometrial cancer_Homo sapiens_hsa05213	0.00122255	0.00564903	PTEN;MAPK1
Regulation of lipolysis in adipocytes_Homo sapiens_hsa04923	0.00141646	0.00616477	NPR1;GNAI1
Ras signaling pathway_Homo sapiens_hsa04014	0.00142618	0.00616477	MAPK1;RAC1;IGF1R
mTOR signaling pathway_Homo sapiens_hsa04150	0.00162411	0.00679886	PTEN;MAPK1
VEGF signaling pathway_Homo sapiens_hsa04370	0.00167816	0.00679886	MAPK1;RAC1
Colorectal cancer_Homo sapiens_hsa05210	0.00173306	0.00679886	MAPK1;RAC1
Shigellosis_Homo sapiens_hsa05131	0.00190285	0.00679886	MAPK1;RAC1
Pancreatic cancer_Homo sapiens_hsa05212	0.00196114	0.00679886	MAPK1;RAC1
Renal cell carcinoma_Homo sapiens_hsa05211	0.00196114	0.00679886	MAPK1;RAC1
MAPK signaling pathway_Homo sapiens_hsa04010	0.00198885	0.00679886	NFATC3;MAPK1;RAC1
Central carbon metabolism in cancer_Homo sapiens_hsa05230	0.00202027	0.00679886	PTEN;MAPK1
Endocytosis_Homo sapiens_hsa04144	0.002079	0.00679886	ARF1;TFRC;IGF1R
Fc epsilon RI signaling pathway_Homo sapiens_hsa04664	0.00208025	0.00679886	MAPK1;RAC1
Bile secretion_Homo sapiens_hsa04976	0.00226521	0.00722709	AQP4;AQP1
Pertussis_Homo sapiens_hsa05133	0.00252351	0.00786395	MAPK1;GNAI1
Salmonella infection_Homo sapiens_hsa05132	0.00330195	0.0100559	MAPK1;RAC1
Gap junction_Homo sapiens_hsa04540	0.0034541	0.0100619	MAPK1;GNAI1
Hematopoietic cell lineage_Homo sapiens_hsa04640	0.0034541	0.0100619	TFRC;ITGB3
Fc gamma R-mediated phagocytosis_Homo sapiens_hsa04666	0.00384862	0.0109727	MAPK1;RAC1
Circadian entrainment_Homo sapiens_hsa04713	0.00401205	0.0112003	MAPK1;GNAI1
Estrogen signaling pathway_Homo sapiens_hsa04915	0.00434847	0.0114316	MAPK1;GNAI1
Melanogenesis_Homo sapiens_hsa04916	0.00443457	0.0114316	MAPK1;GNAI1
AGE-RAGE signaling pathway in diabetic complications_Homo sapiens_hsa04933	0.00452145	0.0114316	MAPK1;RAC1
Choline metabolism in cancer_Homo sapiens_hsa05231	0.00452145	0.0114316	MAPK1;RAC1
Retrograde endocannabinoid signaling_Homo sapiens_hsa04723	0.00452145	0.0114316	MAPK1;GNAI1
T cell receptor signaling pathway_Homo sapiens_hsa04660	0.00478683	0.0116625	NFATC3;MAPK1
Chagas disease (American trypanosomiasis)_Homo sapiens_hsa05142	0.00478683	0.0116625	MAPK1;GNAI1
Toll-like receptor signaling pathway_Homo sapiens_hsa04620	0.00496767	0.0118869	MAPK1;RAC1
Cholinergic synapse_Homo sapiens_hsa04725	0.00543345	0.0127734	MAPK1;GNAI1
Serotonergic synapse_Homo sapiens_hsa04726	0.00552893	0.0127737	MAPK1;GNAI1
Glutamatergic synapse_Homo sapiens_hsa04724	0.00572222	0.0129962	MAPK1;GNAI1
Thyroid hormone signaling pathway_Homo sapiens_hsa04919	0.00611802	0.0132228	ITGB3;MAPK1
Toxoplasmosis_Homo sapiens_hsa05145	0.00611802	0.0132228	MAPK1;GNAI1
Leukocyte transendothelial migration_Homo sapiens_hsa04670	0.00611802	0.0132228	RAC1;GNAI1
Neurotrophin signaling pathway_Homo sapiens_hsa04722	0.00632051	0.0132336	MAPK1;RAC1
Vascular smooth muscle contraction_Homo sapiens_hsa04270	0.00632051	0.0132336	NPR1;MAPK1
Oocyte meiosis_Homo sapiens_hsa04114	0.00662995	0.0136679	MAPK1;IGF1R
Natural killer cell mediated cytotoxicity_Homo sapiens_hsa04650	0.00793544	0.0161114	MAPK1;RAC1
Tight junction_Homo sapiens_hsa04530	0.00839439	0.0167716	PTEN;GNAI1
Apoptosis_Homo sapiens_hsa04210	0.00851097	0.0167716	MAPK1;MCL1
Wnt signaling pathway_Homo sapiens_hsa04310	0.00874631	0.0169856	NFATC3;RAC1
Phospholipase D signaling pathway_Homo sapiens_hsa04072	0.00898458	0.017199	ARF1;MAPK1
Adrenergic signaling in cardiomyocytes_Homo sapiens_hsa04261	0.00946981	0.0178726	MAPK1;GNAI1
Purine metabolism_Homo sapiens_hsa00230	0.0131844	0.0245376	NPR1;POLR3D
Alcoholism_Homo sapiens_hsa05034	0.0136146	0.0249156	MAPK1;GNAI1
Transcriptional misregulation in cancer_Homo sapiens_hsa05202	0.0137594	0.0249156	BMI1;IGF1R
Viral carcinogenesis_Homo sapiens_hsa05203	0.017595	0.0314364	MAPK1;RAC1
Proximal tubule bicarbonate reclamation_Homo sapiens_hsa04964	0.0227611	0.0401315	AQP1
Dorso-ventral axis formation_Homo sapiens_hsa04320	0.026669	0.046411	MAPK1
HTLV-I infection_Homo sapiens_hsa05166	0.0270313	0.0464385	NRP1;NFATC3
Thyroid cancer_Homo sapiens_hsa05216	0.0286174	0.0485409	MAPK1
Insulin Signaling_Mus musculus_WP65	3.58174e-07	2.78352e-05	ARF1;PTEN;MAPK1;RAC1;IGF1R
Insulin Signaling_Homo sapiens_WP481	4.33045e-07	2.78352e-05	ARF1;PTEN;MAPK1;RAC1;IGF1R
XPodNet - protein-protein interactions in the podocyte expanded by STRING_Mus musculus_WP2309	5.6044e-07	2.78352e-05	NRP1;NPR1;ITGB3;PTEN;NFATC3;MAPK1;RAC1;IGF1R
Focal Adhesion_Homo sapiens_WP306	1.04023e-06	3.87484e-05	ITGB3;PTEN;MAPK1;RAC1;IGF1R
Senescence and Autophagy in Cancer_Homo sapiens_WP615	3.25729e-06	9.70671e-05	PTEN;MAPK1;BMI1;IGF1R
Spinal Cord Injury_Homo sapiens_WP2431	5.36252e-06	0.000133169	MAPK1;AQP4;RAC1;AQP1
PodNet: protein-protein interactions in the podocyte_Mus musculus_WP2310	1.02547e-05	0.000218279	NRP1;ITGB3;NFATC3;RAC1;IGF1R
Focal Adhesion_Mus musculus_WP85	3.05784e-05	0.000560086	ITGB3;PTEN;MAPK1;RAC1
Integrated Pancreatic Cancer Pathway_Homo sapiens_WP2377	3.53591e-05	0.000560086	ARF1;PTEN;MAPK1;RAC1
TSH signaling pathway_Homo sapiens_WP2032	3.75896e-05	0.000560086	MAPK1;GNAI1;IGF1R
MFAP5-mediated ovarian cancer cell motility and invasiveness_Homo sapiens_WP3301	6.2328e-05	0.000794618	ITGB3;MAPK1
MicroRNAs in Cardiomyocyte Hypertrophy_Mus musculus_WP1560	6.44233e-05	0.000794618	MAPK1;RAC1;IGF1R
Osteopontin Signaling_Homo sapiens_WP1434	7.36161e-05	0.000794618	ITGB3;MAPK1
Signaling Pathways in Glioblastoma_Homo sapiens_WP2261	7.46621e-05	0.000794618	PTEN;MAPK1;IGF1R
B Cell Receptor Signaling Pathway_Homo sapiens_WP23	0.000118744	0.00110818	NFATC3;MAPK1;RAC1
Integrin-mediated Cell Adhesion_Mus musculus_WP6	0.000126161	0.00110818	ITGB3;MAPK1;RAC1
MicroRNAs in cardiomyocyte hypertrophy_Homo sapiens_WP1544	0.000133874	0.00110818	MAPK1;RAC1;IGF1R
Integrin-mediated Cell Adhesion_Homo sapiens_WP185	0.000133874	0.00110818	ITGB3;MAPK1;RAC1
PluriNetWork_Mus musculus_WP1763	0.000161191	0.00126408	SMARCC1;NPR1;PTEN;MAPK1
DNA Damage Response (only ATM dependent)_Homo sapiens_WP710	0.000177056	0.00131907	PTEN;MAPK1;RAC1
Focal Adhesion-PI3K-Akt-mTOR-signaling pathway_Mus musculus_WP2841	0.000206592	0.00146582	ITGB3;PTEN;MAPK1;IGF1R
Signal Transduction of S1P Receptor_Mus musculus_WP57	0.000216843	0.00146862	MAPK1;GNAI1
Signal Transduction of S1P Receptor_Homo sapiens_WP26	0.000281108	0.00174521	MAPK1;GNAI1
Physiological and Pathological Hypertrophy of the Heart_Homo sapiens_WP1528	0.000281108	0.00174521	MAPK1;RAC1
TGF-beta Signaling Pathway_Homo sapiens_WP366	0.000295082	0.00175869	ITGB3;MAPK1;RAC1
Integrated Breast Cancer Pathway_Homo sapiens_WP1984	0.000472423	0.00259679	PTEN;MAPK1;RAC1
Alpha 6 Beta 4 signaling pathway_Homo sapiens_WP244	0.000492383	0.00259679	MAPK1;RAC1
Signaling of Hepatocyte Growth Factor Receptor_Homo sapiens_WP313	0.000522843	0.00259679	PTEN;MAPK1
Signaling of Hepatocyte Growth Factor Receptor_Mus musculus_WP193	0.000522843	0.00259679	PTEN;MAPK1
Endothelin Pathways_Homo sapiens_WP2197	0.000522843	0.00259679	MAPK1;GNAI1
EGF/EGFR Signaling Pathway_Homo sapiens_WP437	0.000547143	0.00262982	PTEN;MAPK1;RAC1
Chemokine signaling pathway_Mus musculus_WP2292	0.000566936	0.0026398	MAPK1;RAC1;GNAI1
PDGF Pathway_Homo sapiens_WP2526	0.000688533	0.00310883	MAPK1;RAC1
TWEAK Signaling Pathway_Homo sapiens_WP2036	0.000798599	0.00346447	MAPK1;RAC1
IL-6 signaling pathway_Homo sapiens_WP364	0.000837054	0.00346447	MAPK1;RAC1
IL-7 Signaling Pathway_Mus musculus_WP297	0.000837054	0.00346447	MAPK1;MCL1
Heart Development_Mus musculus_WP2067	0.000876388	0.00352924	NFATC3;MAPK1
Heart Development_Homo sapiens_WP1591	0.000999655	0.0039197	NFATC3;MAPK1
Wnt Signaling Pathway Netpath_Homo sapiens_WP363	0.00117623	0.00449382	MAPK1;RAC1
Cardiac Hypertrophic Response_Homo sapiens_WP2795	0.00136669	0.00496674	MAPK1;RAC1
RANKL/RANK Signaling Pathway_Homo sapiens_WP2018	0.00136669	0.00496674	MAPK1;RAC1
AGE/RAGE pathway_Homo sapiens_WP2324	0.00196114	0.00695738	MAPK1;RAC1
Rac1/Pak1/p38/MMP-2 pathway_Homo sapiens_WP3303	0.00202027	0.00700049	MAPK1;RAC1
IL-5 Signaling Pathway_Mus musculus_WP151	0.00208025	0.00704448	MAPK1;RAC1
Leptin signaling pathway_Homo sapiens_WP2034	0.00252351	0.00835561	MAPK1;RAC1
Apoptosis_Mus musculus_WP1254	0.00279508	0.00905362	MCL1;IGF1R
Apoptosis_Homo sapiens_WP254	0.00330195	0.0104679	MCL1;IGF1R
Androgen receptor signaling pathway_Homo sapiens_WP138	0.00353139	0.010962	PTEN;RAC1
TNF alpha Signaling Pathway_Homo sapiens_WP231	0.00376811	0.011229	MAPK1;RAC1
Corticotropin-releasing hormone_Homo sapiens_WP2355	0.00376811	0.011229	MAPK1;GNAI1
Spinal Cord Injury_Mus musculus_WP2432	0.00409496	0.0117476	MAPK1;AQP4
IL-3 Signaling Pathway_Mus musculus_WP373	0.00417867	0.0117476	MAPK1;RAC1
IL-6 signaling Pathway_Mus musculus_WP387	0.00417867	0.0117476	MAPK1;RAC1
Toll-like Receptor Signaling Pathway_Homo sapiens_WP75	0.00460912	0.0127178	MAPK1;RAC1
Wnt Signaling Pathway NetPath_Mus musculus_WP539	0.00496767	0.0132783	MAPK1;RAC1
TCA Cycle Nutrient Utilization and Invasiveness of Ovarian Cancer_Homo sapiens_WP2868	0.00499051	0.0132783	MAPK1
ESC Pluripotency Pathways_Mus musculus_WP339	0.00601792	0.0157311	PTEN;MAPK1
Regulation of toll-like receptor signaling pathway_Homo sapiens_WP1449	0.00862828	0.0221657	MAPK1;RAC1
BDNF signaling pathway_Homo sapiens_WP2380	0.00898458	0.0226899	MAPK1;RAC1
Regulation of Actin Cytoskeleton_Mus musculus_WP523	0.00946981	0.0235167	MAPK1;RAC1
Regulation of Actin Cytoskeleton_Homo sapiens_WP51	0.00971676	0.0237344	MAPK1;RAC1
MAPK signaling pathway_Mus musculus_WP493	0.0103467	0.0248654	MAPK1;RAC1
Purine metabolism_Mus musculus_WP2185	0.0107332	0.0253848	NPR1;POLR3D
Serotonin Transporter Activity_Homo sapiens_WP1455	0.0109479	0.0254881	ITGB3
RalA downstream regulated genes_Homo sapiens_WP2290	0.0119375	0.026836	RAC1
Iron metabolism in placenta_Homo sapiens_WP2007	0.0119375	0.026836	TFRC
MAPK Signaling Pathway_Homo sapiens_WP382	0.0120672	0.026836	MAPK1;RAC1
EGFR1 Signaling Pathway_Mus musculus_WP572	0.012481	0.027348	MAPK1;RAC1
Osteoclast_Mus musculus_WP454	0.0129261	0.027913	ITGB3
Osteoblast Signaling_Homo sapiens_WP322	0.0139139	0.0296166	ITGB3
Osteoclast Signaling_Homo sapiens_WP12	0.0158865	0.0333392	ITGB3
IL-9 Signaling Pathway_Homo sapiens_WP22	0.0168714	0.0349144	MAPK1
Serotonin Receptor 4/6/7 and NR3C Signaling_Homo sapiens_WP734	0.0188384	0.0384509	MAPK1
EBV LMP1 signaling_Mus musculus_WP1243	0.0198205	0.0393767	MAPK1
Serotonin Receptor 2 and ELK-SRF/GATA4 signaling_Homo sapiens_WP732	0.0198205	0.0393767	MAPK1
Type II diabetes mellitus_Homo sapiens_WP1584	0.0217819	0.0421493	MAPK1
Nicotine Activity on Dopaminergic Neurons_Homo sapiens_WP1602	0.0217819	0.0421493	GNAI1
Estrogen signaling pathway_Homo sapiens_WP712	0.0227611	0.0429293	MAPK1
EBV LMP1 signaling_Homo sapiens_WP262	0.0227611	0.0429293	MAPK1
IL-9 Signaling Pathway_Mus musculus_WP10	0.0237395	0.043669	MAPK1
Angiogenesis_Homo sapiens_WP1539	0.0237395	0.043669	MAPK1
IL-7 Signaling Pathway_Homo sapiens_WP205	0.0247169	0.0449125	MAPK1
EPO Receptor Signaling_Homo sapiens_WP581	0.0256934	0.0455753	MAPK1
EPO Receptor Signaling_Mus musculus_WP1249	0.0256934	0.0455753	MAPK1
FSH signaling pathway_Homo sapiens_WP2035	0.026669	0.0467492	MAPK1
Nanoparticle-mediated activation of receptor signaling_Homo sapiens_WP2643	0.0276437	0.0478943	MAPK1
MAPK Cascade_Mus musculus_WP251	0.0286174	0.04791	MAPK1
MAPK Cascade_Homo sapiens_WP422	0.0286174	0.04791	MAPK1
T-Cell Receptor and Co-stimulatory Signaling_Homo sapiens_WP2583	0.0286174	0.04791	PTEN
Hypothetical Network for Drug Addiction_Mus musculus_WP1246	0.0295902	0.0489418	MAPK1
IL17 signaling pathway_Homo sapiens_WP2112	0.030562	0.0489418	MAPK1
Bladder Cancer_Homo sapiens_WP2828	0.030562	0.0489418	MAPK1
Hypothetical Network for Drug Addiction_Homo sapiens_WP666	0.031533	0.0489418	MAPK1
p38 MAPK Signaling Pathway_Mus musculus_WP350	0.031533	0.0489418	RAC1
Initiation of transcription and translation elongation at the HIV-1 LTR_Homo sapiens_WP3414	0.031533	0.0489418	NFATC3
Monoamine Transport_Homo sapiens_WP727	0.031533	0.0489418	ITGB3
Signal transduction by L1_Homo sapiens_R-HSA-445144	4.30379e-09	1.29544e-06	NRP1;ITGB3;MAPK1;RAC1
L1CAM interactions_Homo sapiens_R-HSA-373760	2.27671e-06	0.000342645	NRP1;ITGB3;MAPK1;RAC1
Fc epsilon receptor (FCERI) signaling_Homo sapiens_R-HSA-2454202	3.55658e-05	0.00356844	ITGB3;NFATC3;PTEN;MAPK1;RAC1
Passive transport by Aquaporins_Homo sapiens_R-HSA-432047	6.2328e-05	0.00417868	AQP4;AQP1
SEMA3A-Plexin repulsion signaling by inhibiting Integrin adhesion_Homo sapiens_R-HSA-399955	8.5834e-05	0.00417868	NRP1;RAC1
Innate Immune System_Homo sapiens_R-HSA-168249	0.00010098	0.00417868	ITGB3;POLR3D;PTEN;NFATC3;MAPK1;RAC1
Platelet activation, signaling and aggregation_Homo sapiens_R-HSA-76002	0.000103293	0.00417868	ITGB3;MAPK1;RAC1;GNAI1
Sema3A PAK dependent Axon repulsion_Homo sapiens_R-HSA-399954	0.000113052	0.00417868	NRP1;RAC1
Axon guidance_Homo sapiens_R-HSA-422475	0.000124944	0.00417868	NRP1;TRPC5;ITGB3;MAPK1;RAC1
Signaling by SCF-KIT_Homo sapiens_R-HSA-1433557	0.000269972	0.0076505	ITGB3;PTEN;MAPK1;RAC1
Signaling by VEGF_Homo sapiens_R-HSA-194138	0.000279586	0.0076505	NRP1;ITGB3;MAPK1;RAC1
DAP12 signaling_Homo sapiens_R-HSA-2424491	0.000335086	0.00818626	ITGB3;PTEN;MAPK1;RAC1
The role of Nef in HIV-1 replication and disease pathogenesis_Homo sapiens_R-HSA-164952	0.00035356	0.00818626	ARF1;RAC1
DAP12 interactions_Homo sapiens_R-HSA-2172127	0.000393937	0.00846966	ITGB3;PTEN;MAPK1;RAC1
Immune System_Homo sapiens_R-HSA-168256	0.000515311	0.0103406	ARF1;ITGB3;POLR3D;PTEN;NFATC3;MAPK1;RAC1
RHO GTPases Activate WASPs and WAVEs_Homo sapiens_R-HSA-5663213	0.000586446	0.0110325	MAPK1;RAC1
MAP2K and MAPK activation_Homo sapiens_R-HSA-5674135	0.000653615	0.0115728	ITGB3;MAPK1
Netrin-1 signaling_Homo sapiens_R-HSA-373752	0.000798599	0.0120439	TRPC5;RAC1
Vasopressin regulates renal water homeostasis via Aquaporins_Homo sapiens_R-HSA-432040	0.000837054	0.0120439	AQP4;AQP1
PLC beta mediated events_Homo sapiens_R-HSA-112043	0.000876388	0.0120439	MAPK1;GNAI1
Developmental Biology_Homo sapiens_R-HSA-1266738	0.000876942	0.0120439	NRP1;TRPC5;ITGB3;MAPK1;RAC1
G-protein mediated events_Homo sapiens_R-HSA-112040	0.000916601	0.0120439	MAPK1;GNAI1
Signalling by NGF_Homo sapiens_R-HSA-166520	0.000920302	0.0120439	ITGB3;PTEN;MAPK1;RAC1
Aquaporin-mediated transport_Homo sapiens_R-HSA-445717	0.00117623	0.0147519	AQP4;AQP1
Golgi Associated Vesicle Biogenesis_Homo sapiens_R-HSA-432722	0.00131778	0.0158661	ARF1;TFRC
PI Metabolism_Homo sapiens_R-HSA-1483255	0.00162411	0.0188022	ARF1;PTEN
Hemostasis_Homo sapiens_R-HSA-109582	0.00195595	0.021718	ITGB3;MAPK1;RAC1;GNAI1
Semaphorin interactions_Homo sapiens_R-HSA-373755	0.00202027	0.021718	NRP1;RAC1
Clathrin derived vesicle budding_Homo sapiens_R-HSA-421837	0.00220272	0.0221006	ARF1;TFRC
trans-Golgi Network Vesicle Budding_Homo sapiens_R-HSA-199992	0.00220272	0.0221006	ARF1;TFRC
Transmembrane transport of small molecules_Homo sapiens_R-HSA-382551	0.00255455	0.0237212	TRPC5;TFRC;AQP4;AQP1
MAPK family signaling cascades_Homo sapiens_R-HSA-5683057	0.00270046	0.0237212	ITGB3;MAPK1;RAC1
IGF1R signaling cascade_Homo sapiens_R-HSA-2428924	0.00280943	0.0237212	ITGB3;MAPK1;IGF1R
Signaling by Type 1 Insulin-like Growth Factor 1 Receptor (IGF1R)_Homo sapiens_R-HSA-2404192	0.00280943	0.0237212	ITGB3;MAPK1;IGF1R
IRS-related events triggered by IGF1R_Homo sapiens_R-HSA-2428928	0.00280943	0.0237212	ITGB3;MAPK1;IGF1R
FCERI mediated MAPK activation_Homo sapiens_R-HSA-2871796	0.00283709	0.0237212	ITGB3;MAPK1;RAC1
Opioid Signalling_Homo sapiens_R-HSA-111885	0.0029358	0.0238832	MAPK1;GNAI1
Negative regulation of the PI3K/AKT network_Homo sapiens_R-HSA-199418	0.00360949	0.0265012	PTEN;MAPK1
Oxidative Stress Induced Senescence_Homo sapiens_R-HSA-2559580	0.0036884	0.0265012	MAPK1;BMI1
VEGFA-VEGFR2 Pathway_Homo sapiens_R-HSA-4420097	0.00378001	0.0265012	ITGB3;MAPK1;RAC1
Downstream signaling of activated FGFR2_Homo sapiens_R-HSA-5654696	0.00408558	0.0265012	ITGB3;PTEN;MAPK1
Downstream signaling of activated FGFR3_Homo sapiens_R-HSA-5654708	0.00408558	0.0265012	ITGB3;PTEN;MAPK1
Downstream signaling of activated FGFR4_Homo sapiens_R-HSA-5654716	0.00408558	0.0265012	ITGB3;PTEN;MAPK1
Signaling by ERBB4_Homo sapiens_R-HSA-1236394	0.00412043	0.0265012	ITGB3;PTEN;MAPK1
Regulation of actin dynamics for phagocytic cup formation_Homo sapiens_R-HSA-2029482	0.00417867	0.0265012	MAPK1;RAC1
Signaling by FGFR4_Homo sapiens_R-HSA-5654743	0.0041907	0.0265012	ITGB3;PTEN;MAPK1
Downstream signaling of activated FGFR1_Homo sapiens_R-HSA-5654687	0.0041907	0.0265012	ITGB3;PTEN;MAPK1
Signaling by FGFR3_Homo sapiens_R-HSA-5654741	0.0042261	0.0265012	ITGB3;PTEN;MAPK1
Signaling by FGFR1_Homo sapiens_R-HSA-5654736	0.00433341	0.0266195	ITGB3;PTEN;MAPK1
Downstream signal transduction_Homo sapiens_R-HSA-186763	0.00451596	0.0271861	ITGB3;PTEN;MAPK1
Signaling by EGFR_Homo sapiens_R-HSA-177929	0.00505186	0.0298159	ITGB3;PTEN;MAPK1
Signaling by FGFR2_Homo sapiens_R-HSA-5654738	0.00529285	0.0302206	ITGB3;PTEN;MAPK1
Signaling by PDGF_Homo sapiens_R-HSA-186797	0.00541593	0.0302206	ITGB3;PTEN;MAPK1
Signaling by FGFR_Homo sapiens_R-HSA-190236	0.00549893	0.0302206	ITGB3;PTEN;MAPK1
NGF signalling via TRKA from the plasma membrane_Homo sapiens_R-HSA-187037	0.00583867	0.0302206	ITGB3;PTEN;MAPK1
RSK activation_Homo sapiens_R-HSA-444257	0.00598577	0.0302206	MAPK1
Negative feedback regulation of MAPK pathway_Homo sapiens_R-HSA-5674499	0.00598577	0.0302206	MAPK1
Adaptive Immune System_Homo sapiens_R-HSA-1280218	0.00622064	0.0302206	ARF1;PTEN;MAPK1;RAC1
Fcgamma receptor (FCGR) dependent phagocytosis_Homo sapiens_R-HSA-2029480	0.00632051	0.0302206	MAPK1;RAC1
PI-3K cascade:FGFR1_Homo sapiens_R-HSA-5654689	0.00652605	0.0302206	PTEN;MAPK1
PIP3 activates AKT signaling_Homo sapiens_R-HSA-1257604	0.00652605	0.0302206	PTEN;MAPK1
PI-3K cascade:FGFR2_Homo sapiens_R-HSA-5654695	0.00652605	0.0302206	PTEN;MAPK1
PI-3K cascade:FGFR3_Homo sapiens_R-HSA-5654710	0.00652605	0.0302206	PTEN;MAPK1
PI-3K cascade:FGFR4_Homo sapiens_R-HSA-5654720	0.00652605	0.0302206	PTEN;MAPK1
PI3K events in ERBB4 signaling_Homo sapiens_R-HSA-1250342	0.00652605	0.0302206	PTEN;MAPK1
PI3K/AKT activation_Homo sapiens_R-HSA-198203	0.00684003	0.0307291	PTEN;MAPK1
GAB1 signalosome_Homo sapiens_R-HSA-180292	0.00684003	0.0307291	PTEN;MAPK1
Host Interactions of HIV factors_Homo sapiens_R-HSA-162909	0.00726923	0.032177	ARF1;RAC1
Signal Transduction_Homo sapiens_R-HSA-162582	0.00771524	0.0331403	NRP1;ITGB3;PTEN;MAPK1;RAC1;GNAI1;IGF1R
Nef and signal transduction_Homo sapiens_R-HSA-164944	0.00797345	0.0331403	RAC1
Sema4D mediated inhibition of cell attachment and migration_Homo sapiens_R-HSA-416550	0.00797345	0.0331403	RAC1
Erythrocytes take up oxygen and release carbon dioxide_Homo sapiens_R-HSA-1247673	0.00797345	0.0331403	AQP1
Membrane Trafficking_Homo sapiens_R-HSA-199991	0.00803735	0.0331403	ARF1;TFRC;RAC1
Neurotransmitter Receptor Binding And Downstream Transmission In The Postsynaptic Cell_Homo sapiens_R-HSA-112314	0.00874631	0.0341611	MAPK1;GNAI1
SHC-related events triggered by IGF1R_Homo sapiens_R-HSA-2428933	0.00896587	0.0341611	IGF1R
Nef Mediated CD4 Down-regulation_Homo sapiens_R-HSA-167590	0.00896587	0.0341611	ARF1
MAPK1 (ERK2) activation_Homo sapiens_R-HSA-112411	0.00896587	0.0341611	MAPK1
Inactivation of Cdc42 and Rac_Homo sapiens_R-HSA-428543	0.00896587	0.0341611	RAC1
CHL1 interactions_Homo sapiens_R-HSA-447041	0.00896587	0.0341611	NRP1
Signal attenuation_Homo sapiens_R-HSA-74749	0.00995735	0.0365508	MAPK1
Activation of the AP-1 family of transcription factors_Homo sapiens_R-HSA-450341	0.00995735	0.0365508	MAPK1
Role of second messengers in netrin-1 signaling_Homo sapiens_R-HSA-418890	0.00995735	0.0365508	TRPC5
RHO GTPases activate IQGAPs_Homo sapiens_R-HSA-5626467	0.0109479	0.037823	RAC1
CLEC7A (Dectin-1) induces NFAT activation_Homo sapiens_R-HSA-5607763	0.0109479	0.037823	NFATC3
DSCAM interactions_Homo sapiens_R-HSA-376172	0.0109479	0.037823	RAC1
RHO GTPases activate KTN1_Homo sapiens_R-HSA-5625970	0.0109479	0.037823	RAC1
Cellular Senescence_Homo sapiens_R-HSA-2559583	0.011126	0.037823	MAPK1;BMI1
Phospholipid metabolism_Homo sapiens_R-HSA-1483257	0.011126	0.037823	ARF1;PTEN
Role of LAT2/NTAL/LAB on calcium mobilization_Homo sapiens_R-HSA-2730905	0.0112584	0.037823	PTEN;MAPK1
PECAM1 interactions_Homo sapiens_R-HSA-210990	0.0119375	0.037823	ITGB3
CD28 dependent Vav1 pathway_Homo sapiens_R-HSA-389359	0.0119375	0.037823	RAC1
ERKs are inactivated_Homo sapiens_R-HSA-202670	0.0119375	0.037823	MAPK1
O2/CO2 exchange in erythrocytes_Homo sapiens_R-HSA-1480926	0.0119375	0.037823	AQP1
Erythrocytes take up carbon dioxide and release oxygen_Homo sapiens_R-HSA-1237044	0.0119375	0.037823	AQP1
Physiological factors_Homo sapiens_R-HSA-5578768	0.0119375	0.037823	NPR1
Vesicle-mediated transport_Homo sapiens_R-HSA-5653656	0.0123543	0.038736	ARF1;TFRC;RAC1
Advanced glycosylation endproduct receptor signaling_Homo sapiens_R-HSA-879415	0.0129261	0.0397017	MAPK1
RHO GTPases Activate NADPH Oxidases_Homo sapiens_R-HSA-5668599	0.0129261	0.0397017	RAC1
Adenylate cyclase inhibitory pathway_Homo sapiens_R-HSA-170670	0.0139139	0.0402699	GNAI1
DCC mediated attractive signaling_Homo sapiens_R-HSA-418885	0.0139139	0.0402699	RAC1
Inhibition of adenylate cyclase pathway_Homo sapiens_R-HSA-997269	0.0139139	0.0402699	GNAI1
Activation of Rac_Homo sapiens_R-HSA-428540	0.0139139	0.0402699	RAC1
Regulation of TP53 Activity through Association with Co-factors_Homo sapiens_R-HSA-6804759	0.0139139	0.0402699	BANP
Golgi Cisternae Pericentriolar Stack Reorganization_Homo sapiens_R-HSA-162658	0.0139139	0.0402699	MAPK1
p130Cas linkage to MAPK signaling for integrins_Homo sapiens_R-HSA-372708	0.0149006	0.0423122	ITGB3
GRB2:SOS provides linkage to MAPK signaling for Integrins_Homo sapiens_R-HSA-354194	0.0149006	0.0423122	ITGB3
Downstream signaling events of B Cell Receptor (BCR)_Homo sapiens_R-HSA-1168372	0.015549	0.0434712	PTEN;MAPK1
Spry regulation of FGF signaling_Homo sapiens_R-HSA-1295596	0.0158865	0.0434712	MAPK1
RHO GTPases activate CIT_Homo sapiens_R-HSA-5625900	0.0158865	0.0434712	RAC1
CRMPs in Sema3A signaling_Homo sapiens_R-HSA-399956	0.0158865	0.0434712	NRP1
RNA Polymerase III Chain Elongation_Homo sapiens_R-HSA-73780	0.0178553	0.0479862	POLR3D
Synthesis of PIPs at the Golgi membrane_Homo sapiens_R-HSA-1660514	0.0178553	0.0479862	ARF1
Transmission across Chemical Synapses_Homo sapiens_R-HSA-112315	0.0185761	0.0494816	MAPK1;GNAI1
Ephrin signaling_Homo sapiens_R-HSA-3928664	0.0188384	0.0497399	RAC1

## Sheet: PEA_miRWalk
Pathways	p_value	Adjusted p_value	Genes
Pancreatic cancer_Homo sapiens_hsa05212	7.9537e-08	1.95661e-05	RALA;SMAD4;SMAD3;STAT3;PIK3CD;TGFBR1;EGFR;MAPK9;CDK6;RAD51;AKT3;E2F2;MAPK1;E2F3;RAC1;ARHGEF6
Glioma_Homo sapiens_hsa05214	4.03885e-07	4.96779e-05	PRKCG;CAMK2D;PRKCB;CAMK2A;PIK3CD;EGFR;IGF1R;CDK6;AKT3;MDM2;E2F2;MAPK1;CALM3;E2F3;GRB2
ErbB signaling pathway_Homo sapiens_hsa04012	4.20026e-06	0.000234148	PRKCG;CAMK2D;PRKCB;CAMK2A;PIK3CD;EGFR;EREG;CRKL;MAPK9;PAK1;ERBB4;AKT3;NCK2;MAPK1;GRB2;NCK1
Dopaminergic synapse_Homo sapiens_hsa04728	4.43634e-06	0.000234148	PRKCG;GRIA1;CAMK2D;PRKCB;CAMK2A;PPP2R5B;PPP2R3A;GNG12;GNAI2;GNAO1;MAPK9;GRIN2A;PPP2R2C;KIF5C;CREB3L2;AKT3;CALM3;CLOCK;CREB5;SCN1A
Pathways in cancer_Homo sapiens_hsa05200	5.34972e-06	0.000234148	RALA;MAX;LEF1;PTGER3;PIK3CD;XIAP;ETS1;GLI3;EGFR;CRKL;GNAI2;IGF1R;MAPK9;AKT3;GNA12;E2F2;MAPK1;E2F3;TCEB1;RAC1;RUNX1T1;PRKCG;FZD3;SMAD4;TCF7L1;ARHGEF12;SMAD3;FZD5;PRKCB;TPM3;STAT3;ARNT;MITF;GNG12;PML;TGFBR1;AR;CDK6;RAD51;MDM2;GRB2
Prostate cancer_Homo sapiens_hsa05215	5.71094e-06	0.000234148	TCF7L1;PDPK1;LEF1;PIK3CD;EGFR;IGF1R;AR;PDGFD;CREB3L2;AKT3;MDM2;E2F2;MAPK1;E2F3;GRB2;CREB5
Signaling pathways regulating pluripotency of stem cells_Homo sapiens_hsa04550	1.92829e-05	0.000677656	SMAD4;FZD3;SMAD3;FZD5;PCGF5;PCGF3;STAT3;SMAD9;PIK3CD;LIFR;PAX6;SMAD5;TBX3;IGF1R;ZIC3;AKT3;MAPK1;GRB2;IL6ST;JAK2
Choline metabolism in cancer_Homo sapiens_hsa05231	2.98867e-05	0.000919015	PRKCG;DGKE;PRKCB;PDPK1;PIK3CD;TSC1;GPCPD1;EGFR;MAPK9;SP1;PDGFD;AKT3;MAPK1;GRB2;RAC1;WASF2
Axon guidance_Homo sapiens_hsa04360	4.55148e-05	0.00124407	ROBO2;NRP1;ARHGEF12;SEMA6A;SEMA3C;SEMA3D;NFATC2;GNAI2;ABLIM1;PAK1;PPP3R1;NCK2;MAPK1;SLIT3;RAC1;SRGAP2;SRGAP1;NCK1
Proteoglycans in cancer_Homo sapiens_hsa05205	5.74993e-05	0.00141448	PRKCG;FZD3;CAMK2D;ARHGEF12;PPP1R12A;FZD5;PRKCB;PDPK1;CAV1;STAT3;CAMK2A;PIK3CD;ESR1;EGFR;IGF1R;PAK1;ERBB4;AKT3;MDM2;MAPK1;GRB2;RAC1;PPP1R12B;EIF4B
Non-small cell lung cancer_Homo sapiens_hsa05223	7.04243e-05	0.001445	PRKCG;CDK6;PDPK1;PRKCB;AKT3;E2F2;PIK3CD;MAPK1;E2F3;GRB2;EGFR
Circadian rhythm_Homo sapiens_hsa04710	7.04877e-05	0.001445	PER2;BHLHE40;BHLHE41;RORC;BTRC;PRKAB1;CLOCK;NPAS2
Hepatitis B_Homo sapiens_hsa05161	9.26147e-05	0.00175255	PRKCG;SMAD4;SMAD3;DDX58;PRKCB;STAT3;NFATC2;PIK3CD;YWHAZ;TGFBR1;MAPK9;CDK6;CREB3L2;AKT3;E2F2;MAPK1;E2F3;GRB2;CREB5
HIF-1 signaling pathway_Homo sapiens_hsa04066	0.000140554	0.00246973	PRKCG;CAMK2D;ANGPT2;TFRC;PRKCB;STAT3;CAMK2A;ARNT;PIK3CD;EGFR;IGF1R;AKT3;MAPK1;TCEB1;IL6R
Wnt signaling pathway_Homo sapiens_hsa04310	0.000196325	0.0029568	PRKCG;SMAD4;FZD3;TCF7L1;CAMK2D;SMAD3;FZD5;PRKCB;LEF1;CAMK2A;PRICKLE2;NFATC2;MAPK9;PPP3R1;CCND2;TBL1X;RAC1;BTRC
Chronic myeloid leukemia_Homo sapiens_hsa05220	0.00020184	0.0029568	SMAD4;CDK6;SMAD3;AKT3;MDM2;E2F2;PIK3CD;MAPK1;E2F3;GRB2;TGFBR1;CRKL
Circadian entrainment_Homo sapiens_hsa04713	0.000204332	0.0029568	PRKCG;GRIA1;CAMK2D;PRKCB;CAMK2A;GNG12;GNAI2;GNAO1;PER2;CACNA1I;GRIN2A;MAPK1;CALM3;PRKG1
Sphingolipid signaling pathway_Homo sapiens_hsa04071	0.000244005	0.00327517	PRKCG;CERS6;PRKCB;PDPK1;PPP2R5B;PIK3CD;SGMS2;PPP2R3A;GNAI2;MAPK9;SGPL1;PPP2R2C;AKT3;GNA12;MAPK1;RAC1
FoxO signaling pathway_Homo sapiens_hsa04068	0.000264516	0.00327517	SMAD4;SMAD3;PDPK1;PLK2;STAT3;PIK3CD;PRKAB1;EGFR;TGFBR1;IGF1R;MAPK9;CCND2;CCNG2;AKT3;MDM2;MAPK1;GRB2
Insulin resistance_Homo sapiens_hsa04931	0.000266274	0.00327517	PRKCB;PDPK1;GFPT1;STAT3;SLC2A2;PIK3CD;PRKAB1;MAPK9;TBC1D4;CREB3L2;AKT3;PPARA;PPARGC1A;PPARGC1B;CREB5
cAMP signaling pathway_Homo sapiens_hsa04024	0.000303393	0.00348025	GRIA1;CAMK2D;PPP1R12A;PTGER3;CAMK2A;ATP2A2;PIK3CD;GLI3;GNAI2;MAPK9;GRIN2A;PAK1;RAP1A;CREB3L2;AKT3;PDE3A;MAPK1;CALM3;RAC1;PPARA;RAPGEF3;CREB5
Long-term potentiation_Homo sapiens_hsa04720	0.000325389	0.00348025	PRKCG;GRIA1;CAMK2D;PPP3R1;GRIN2A;RAP1A;PRKCB;CAMK2A;MAPK1;CALM3;RAPGEF3
Renal cell carcinoma_Homo sapiens_hsa05211	0.000325389	0.00348025	PAK1;RAP1A;AKT3;ARNT;PIK3CD;MAPK1;TCEB1;GRB2;RAC1;ETS1;CRKL
Melanogenesis_Homo sapiens_hsa04916	0.00035245	0.00361261	PRKCG;FZD3;TCF7L1;CAMK2D;FZD5;PRKCB;LEF1;CAMK2A;MITF;GNAI2;GNAO1;CREB3L2;MAPK1;CALM3
Focal adhesion_Homo sapiens_hsa04510	0.000374132	0.00368145	PRKCG;PPP1R12A;PRKCB;PDPK1;CAV1;XIAP;PIK3CD;ARHGAP5;MYL12A;EGFR;CRKL;IGF1R;MAPK9;PAK1;RAP1A;CCND2;PDGFD;AKT3;MAPK1;GRB2;RAC1;PPP1R12B
Long-term depression_Homo sapiens_hsa04730	0.000602094	0.00545826	GNAO1;PRKCG;GRIA1;GNAZ;PRKCB;GNA12;MAPK1;PRKG1;GNAI2;IGF1R
mTOR signaling pathway_Homo sapiens_hsa04150	0.000602094	0.00545826	PRKCG;PDPK1;PRKCB;AKT3;ULK2;PIK3CD;MAPK1;TSC1;ULK1;EIF4B
Melanoma_Homo sapiens_hsa05218	0.000621265	0.00545826	CDK6;PDGFD;AKT3;MDM2;E2F2;PIK3CD;MAPK1;MITF;E2F3;EGFR;IGF1R
Colorectal cancer_Homo sapiens_hsa05210	0.000786274	0.00666977	MAPK9;SMAD4;TCF7L1;SMAD3;LEF1;AKT3;PIK3CD;MAPK1;RAC1;TGFBR1
Adherens junction_Homo sapiens_hsa04520	0.000887876	0.00728058	SMAD4;TCF7L1;YES1;SMAD3;LEF1;MAPK1;RAC1;WASF2;TGFBR1;EGFR;IGF1R
Estrogen signaling pathway_Homo sapiens_hsa04915	0.00104689	0.00791209	PIK3CD;ESR1;EGFR;GNAI2;GNAO1;SP1;CREB3L2;AKT3;MAPK1;CALM3;GRB2;FKBP5;CREB5
AMPK signaling pathway_Homo sapiens_hsa04152	0.00106138	0.00791209	RAB2A;PDPK1;PPP2R5B;PIK3CD;TSC1;PPP2R3A;PRKAB1;IGF1R;PPP2R2C;RAB14;CREB3L2;AKT3;ULK1;PPARGC1A;CREB5
Cell cycle_Homo sapiens_hsa04110	0.00106138	0.00791209	SMAD4;SMAD3;YWHAZ;CDC14B;CCND2;CDK6;DBF4;RAD21;CHEK1;MDM2;E2F2;E2F3;MCM6;YWHAG;YWHAH
Transcriptional misregulation in cancer_Homo sapiens_hsa05202	0.00132519	0.00936197	H3F3B;MAX;TFE3;GOLPH3L;PBX3;ETV1;KLF3;RUNX2;PML;PBX1;MLF1;IGF1R;ELK4;PER2;GOLPH3;CCND2;SP1;MDM2;RUNX1T1
Hippo signaling pathway_Homo sapiens_hsa04390	0.00133199	0.00936197	SMAD4;FZD3;TCF7L1;SMAD3;FZD5;LEF1;YWHAZ;TGFBR1;MOB1B;LATS1;CCND2;DLG2;PPP2R2C;BTRC;TEAD1;YWHAG;YWHAH
Amphetamine addiction_Homo sapiens_hsa05031	0.00145582	0.00994812	PRKCG;GRIA1;CAMK2D;PPP3R1;GRIN2A;PRKCB;CREB3L2;CAMK2A;CALM3;CREB5
mRNA surveillance pathway_Homo sapiens_hsa03015	0.00155138	0.0103146	PNN;NUDT21;SMG1;PPP2R2C;WDR82;PPP2R5B;PPP2R3A;MSI2;NXT2;SMG7;GSPT1;WDR33
Acute myeloid leukemia_Homo sapiens_hsa05221	0.00166031	0.0105446	TCF7L1;LEF1;AKT3;STAT3;PIK3CD;MAPK1;GRB2;PML;RUNX1T1
MAPK signaling pathway_Homo sapiens_hsa04010	0.00167171	0.0105446	PRKCG;MAP3K2;PRKCB;MAX;RASGRF2;GNG12;MAPK8IP3;CACNA1E;EGFR;TGFBR1;CRKL;ELK4;CACNA1I;PPM1A;MAPK9;PPP3R1;PAK1;RAP1A;CACNB4;AKT3;GNA12;MAPK1;GRB2;RAC1
Endocytosis_Homo sapiens_hsa04144	0.00205691	0.01265	GIT2;ARF1;SMAD3;TFRC;IQSEC1;SMURF1;WIPF1;CAV1;PML;RAB11A;EGFR;TGFBR1;IGF1R;ITCH;ACAP2;KIF5C;ERBB4;CLTCL1;PSD3;MDM2;STAMBP;RAB11FIP2;CHMP7;CYTH1
Neurotrophin signaling pathway_Homo sapiens_hsa04722	0.00217186	0.0130311	CAMK2D;PDPK1;CAMK2A;PIK3CD;IRAK3;CRKL;MAPK9;RAP1A;IRAK2;AKT3;MAPK1;CALM3;GRB2;RAC1
Adrenergic signaling in cardiomyocytes_Homo sapiens_hsa04261	0.00241435	0.0141412	CAMK2D;TPM3;CAMK2A;PPP2R5B;ATP2A2;PIK3CD;PPP2R3A;GNAI2;CACNB4;PPP2R2C;CREB3L2;AKT3;MAPK1;CALM3;RAPGEF3;CREB5
Prolactin signaling pathway_Homo sapiens_hsa04917	0.00252834	0.0144645	MAPK9;CCND2;AKT3;STAT3;SLC2A2;PIK3CD;MAPK1;GRB2;JAK2;ESR1
Cholinergic synapse_Homo sapiens_hsa04725	0.00297389	0.0166267	PRKCG;CAMK2D;PRKCB;CAMK2A;PIK3CD;GNG12;GNAI2;GNAO1;CREB3L2;AKT3;MAPK1;JAK2;CREB5
Endometrial cancer_Homo sapiens_hsa05213	0.00350565	0.0191642	TCF7L1;PDPK1;LEF1;AKT3;PIK3CD;MAPK1;GRB2;EGFR
AGE-RAGE signaling pathway in diabetic complications_Homo sapiens_hsa04933	0.00376136	0.0196871	THBD;MAPK9;SMAD4;SMAD3;PRKCB;AKT3;STAT3;PIK3CD;MAPK1;RAC1;JAK2;TGFBR1
Glucagon signaling pathway_Homo sapiens_hsa04922	0.00376136	0.0196871	PPP3R1;CAMK2D;CREB3L2;AKT3;SMEK2;CAMK2A;SLC2A2;CALM3;PPARA;PRKAB1;PPARGC1A;CREB5
HTLV-I infection_Homo sapiens_hsa05166	0.00408086	0.0209144	NRP1;HLA-DRB5;FZD3;SMAD4;CRTC3;SMAD3;FZD5;NFATC2;XIAP;PIK3CD;ETS1;TGFBR1;ELK4;PPP3R1;XPO1;CCND2;CHEK1;AKT3;CANX;POLE3;E2F2;E2F3;VDAC1
Oxytocin signaling pathway_Homo sapiens_hsa04921	0.00462696	0.0232292	PRKCG;CAMK2D;PPP1R12A;PRKCB;CAMK2A;NFATC2;PIK3CD;PRKAB1;EGFR;GNAI2;GNAO1;PPP3R1;CACNB4;MAPK1;CALM3;PPP1R12B
Viral carcinogenesis_Homo sapiens_hsa05203	0.00569282	0.0280087	STAT3;PIK3CD;RBPJ;YWHAZ;HDAC9;SND1;HIST2H2BE;CCND2;CDK6;CHEK1;CREB3L2;MDM2;MAPK1;GRB2;RAC1;IL6ST;YWHAG;CREB5;YWHAH
Aldosterone synthesis and secretion_Homo sapiens_hsa04925	0.00597946	0.0288421	PRKCG;NR4A2;CACNA1I;CAMK2D;DAGLA;PRKCB;CREB3L2;CAMK2A;CALM3;CREB5
Rap1 signaling pathway_Homo sapiens_hsa04015	0.00769568	0.0364065	PRKCG;RALA;ANGPT2;PRKCB;PIK3CD;EGFR;FYB;CRKL;GNAI2;IGF1R;GNAO1;GRIN2A;RAP1A;PDGFD;AKT3;MAPK1;CALM3;RAC1;RAPGEF3
Ras signaling pathway_Homo sapiens_hsa04014	0.00803274	0.037284	PRKCG;RALA;ANGPT2;PRKCB;RASGRF2;PIK3CD;GNG12;ETS1;EGFR;IGF1R;MAPK9;GRIN2A;PAK1;RAP1A;PDGFD;AKT3;MAPK1;CALM3;GRB2;RAC1
Dorso-ventral axis formation_Homo sapiens_hsa04320	0.00906234	0.041284	PIWIL2;MAPK1;GRB2;ETS1;EGFR
VEGF signaling pathway_Homo sapiens_hsa04370	0.00934265	0.0417871	PRKCG;PPP3R1;PRKCB;AKT3;NFATC2;PIK3CD;MAPK1;RAC1
PI3K-Akt signaling pathway_Homo sapiens_hsa04151	0.00958459	0.0421037	PIK3CD;EGFR;IGF1R;CCND2;PDGFD;CREB3L2;AKT3;MAPK1;RAC1;JAK2;IL6R;EIF4B;YWHAG;MCL1;YWHAH;ANGPT2;PDPK1;PPP2R5B;TSC1;PPP2R3A;GNG12;YWHAZ;CDK6;PPP2R2C;MDM2;GRB2;CREB5
Retrograde endocannabinoid signaling_Homo sapiens_hsa04723	0.0102909	0.0444135	PRKCG;GRIA1;GNAO1;GABRB2;MAPK9;DAGLA;PRKCB;MAPK1;GNG12;GABRG1;GNAI2
Aldosterone-regulated sodium reabsorption_Homo sapiens_hsa04960	0.0109756	0.0465517	PRKCG;PDPK1;PRKCB;PIK3CD;MAPK1;NR3C2
EGF/EGFR Signaling Pathway_Homo sapiens_WP437	1.31864e-06	0.000369003	MAP3K2;RALA;IQSEC1;PRKCB;PDPK1;NCOA3;CAV1;STAT3;CAMK2A;EGFR;CRKL;ELK4;MAPK9;PAK1;ITCH;RAP1A;SP1;NCK2;MAPK1;GRB2;STAMBP;RAC1;JAK2;NCK1
XPodNet - protein-protein interactions in the podocyte expanded by STRING_Mus musculus_WP2309	2.32078e-06	0.000369003	ROBO2;NRP1;GABRB2;WIPF1;PIK3CD;LDB3;RBPJ;SLC6A2;CRKL;IGF1R;PSMD7;CCND2;CDH2;AKT3;NCK2;RAC1;JAK2;YWHAG;WLS;NCK1;YWHAH;ZHX3;FBXW7;ARNT;PAX6;TSC1;SYTL4;MAPK8IP3;TGFBR1;CD2AP;TBC1D4;PPARA;CLOCK;CAMK2D;HOXD1;LEF1;CAMK2A;FYB;DRP2;MAPK9;GRIN2A;PAK1;ERBB4;MAPK1;E2F3;TCEB1;ATP9A;JAM3;SMAD4;TCF7L1;YES1;SMAD3;SMURF1;CAV1;RAB27A;CGN;SHCBP1;SDK1;CDK6;SP1;KIF26A;CCNG2;BHLHE40;MDM2;PDE3A;GRB2;TAF5;VIM;SNTB1;CDK…
Integrated Breast Cancer Pathway_Homo sapiens_WP1984	6.63026e-06	0.000702808	RALA;SMAD4;USP15;MAX;NCOA3;SMEK2;TSC1;TFPI;ESR1;PML;EGFR;TGFBR1;AR;PAK1;RAD50;RAP1A;RAD51;SP1;CHEK1;MDM2;MAPK1;RAC1
Physiological and Pathological Hypertrophy of the Heart_Homo sapiens_WP1528	1.61954e-05	0.00128754	CAMK2D;MYEF2;PRKCB;STAT3;MAPK1;LIFR;RAC1;IL6ST
TGF Beta Signaling Pathway_Mus musculus_WP113	3.41575e-05	0.00217242	FKBP1A;MAPK9;SMAD4;SMAD3;LEF1;TFE3;STAT3;SMAD9;SMAD5;TGFBR1;RUNX2
TGF-beta Receptor Signaling_Homo sapiens_WP560	7.04243e-05	0.00373249	FKBP1A;MAPK9;SMAD4;SMAD3;LEF1;TFE3;STAT3;SMAD9;SMAD5;TGFBR1;RUNX2
EGFR1 Signaling Pathway_Mus musculus_WP572	9.49006e-05	0.0043112	MAP3K2;SMAD3;HIP1;PRKCB;CAV1;MCF2;STAT3;CAMK2A;PIK3CD;EGFR;CRKL;ELK4;PAK1;ITCH;SP1;NCK2;MAPK1;GRB2;RAC1;JAK2;NCK1
Cell Cycle_Homo sapiens_WP179	0.000140554	0.00515836	SMAD4;ARF1;SMAD3;YWHAZ;CDC14B;CCND2;CDK6;DBF4;CHEK1;MDM2;E2F2;E2F3;MCM6;YWHAG;YWHAH
Wnt Signaling Pathway Netpath_Homo sapiens_WP363	0.00015182	0.00515836	PRKCG;MAPK9;CDK6;PRKCB;LEF1;NFATC2;MAPK1;TSC1;TCF4;RAC1
Integrated Pancreatic Cancer Pathway_Homo sapiens_WP2377	0.000182033	0.00515836	SMAD4;ARF1;CAMK2A;ESR1;PML;EGFR;TGFBR1;FKBP1A;AR;MAPK9;PAK1;RAD50;RAP1A;RAD51;SP1;CHEK1;MDM2;MAPK1;GRB2;RAC1;RAPGEF3;NCK1
Signaling Pathways in Glioblastoma_Homo sapiens_WP2261	0.000183574	0.00515836	PRKCG;PDPK1;PRKCB;PIK3CD;TSC1;EGFR;IGF1R;CDK6;CCND2;AKT3;MDM2;MAPK1;GRB2
Wnt Signaling Pathway NetPath_Mus musculus_WP539	0.000194792	0.00515836	SMAD4;CAMK2D;SMAD3;FZD5;PRKCB;LEF1;CAMK2A;RUNX2;MAPK9;DLG2;MAP1B;MAPK1;TCF4;RAC1;BTRC
MAPK Signaling Pathway_Homo sapiens_WP382	0.000210876	0.00515836	MAP3K2;PRKCG;PRKCB;MAX;RASGRF2;MAPK8IP3;EGFR;TGFBR1;CRKL;PPM1A;MAPK9;PAK1;PPP3R1;RAP1A;AKT3;GNA12;CASP2;MAPK1;GRB2;RAC1
Alpha6-Beta4 Integrin Signaling Pathway_Mus musculus_WP488	0.000246223	0.00541482	AR;PAK1;YES1;SMAD3;PIK3CD;GRB2;VIM;RAC1;YWHAZ;EGFR;YWHAH
IL-3 Signaling Pathway_Mus musculus_WP373	0.000255416	0.00541482	PRKCB;KCNIP3;STAT3;PIK3CD;YWHAZ;CRKL;MAPK9;PAK1;RAP1A;CHEK1;MAPK1;GRB2;RAC1;JAK2
ErbB signaling pathway_Mus musculus_WP1261	0.000328538	0.00652969	ERBB4;CAMK2A;AKT3;SAMD4B;MAPK1;GRB2;EGFR;EREG;NCK1
MicroRNAs in Cardiomyocyte Hypertrophy_Mus musculus_WP1560	0.00042987	0.00804109	CAMK2D;MYEF2;PDPK1;PRKCB;STAT3;PIK3CD;MAPK1;RAC1;IL6ST;HDAC9;PRKG1;IGF1R
MAPK signaling pathway_Mus musculus_WP493	0.000578655	0.0102229	PRKCG;PRKCB;MAX;MAPK8IP3;EGFR;TGFBR1;CRKL;PPM1A;MAPK9;PAK1;PPP3R1;RAP1A;AKT3;GNA12;CASP2;MAPK1;GRB2;RAC1
BDNF signaling pathway_Homo sapiens_WP2380	0.000673644	0.0112747	MAP3K2;GRIA1;PDPK1;STAT3;CAMK2A;MAPK9;RAP1A;CDH2;IGF2BP1;NCK2;MAPK1;GRB2;NCAM1;RAC1;JAK2;CDK5R1;NCK1
TGF-beta Signaling Pathway_Homo sapiens_WP366	0.000717888	0.0114144	SMAD4;SMAD3;SMURF1;CAV1;ETS1;RUNX2;PML;TGFBR1;PPM1A;MAPK9;ITCH;SP1;MAPK1;GRB2;RAC1;BTRC
PluriNetWork_Mus musculus_WP1763	0.000763833	0.0115666	LEF1;FAM129A;PIK3CD;DAZ2;TFCP2L1;RBPJ;IPO7;ZIC3;MAPK1;PRKCG;SMAD4;TCF7L1;PHC1;SMAD3;SMURF1;TFE3;STAT3;ATRX;MITF;LIFR;PML;TGFBR1;TBX3;SP1;MDM2;GRB2;IL6ST
B Cell Receptor Signaling Pathway_Homo sapiens_WP23	0.000862681	0.0124697	PRKCB;MAX;PDPK1;CAMK2A;NFATC2;ETS1;CRKL;MAPK9;MAPK1;E2F3;GRB2;RAC1;NCK1
Calcium Regulation in the Cardiac Cell_Homo sapiens_WP536	0.000992227	0.0131774	PRKCG;GNAZ;CAMK2D;PRKCB;CAMK2A;ATP2A2;GNG12;CACNA1E;YWHAZ;GNAI2;GNAO1;GJC1;FKBP1A;RGS5;CALM3;YWHAG;YWHAH
IL-6 signaling pathway_Homo sapiens_WP364	0.000994524	0.0131774	STAT3;MAPK1;GRB2;PRDM1;RAC1;IL6ST;JAK2;IL6R
TCA Cycle Nutrient Utilization and Invasiveness of Ovarian Cancer_Homo sapiens_WP2868	0.00107905	0.0137255	STAT3;MAPK1;EGFR
Interleukin-11 Signaling Pathway_Homo sapiens_WP2332	0.00116425	0.0141906	YES1;PDPK1;STAT3;MAPK1;GRB2;IL6ST;JAK2;RUNX2
Cardiac Hypertrophic Response_Homo sapiens_WP2795	0.00128013	0.0141906	CAMK2D;PDPK1;NFATC2;GUCA1A;MAPK1;RAC1;HDAC9;TGFBR1;PRKG1
ErbB Signaling Pathway_Homo sapiens_WP673	0.00128013	0.0141906	ERBB4;AKT3;CAMK2A;MDM2;MAPK1;GRB2;EGFR;EREG;NCK1
TSH signaling pathway_Homo sapiens_WP2032	0.00129411	0.0141906	GNAO1;RAP1A;PDPK1;KCNIP3;STAT3;GNA12;MAPK1;JAK2;IGF1R;GNAI2
Rac1/Pak1/p38/MMP-2 pathway_Homo sapiens_WP3303	0.00145582	0.0154317	MAPK9;PAK1;ANGPT2;RAD51;STAT3;MAPK1;GRB2;RAC1;EGFR;NCK1
IL-5 Signaling Pathway_Mus musculus_WP151	0.00163356	0.0167572	MAPK9;PRKCB;STAT3;MAPK1;GRB2;RAC1;JAK2;YWHAZ;SOX4;CRKL
ESC Pluripotency Pathways_Mus musculus_WP339	0.0017068	0.0169613	SMAD4;FZD3;FZD5;STAT3;SMAD9;PIK3CD;LIFR;SMAD5;EGFR;AKT3;MDM2;MAPK1;GRB2;IL6ST
Nuclear Receptors_Mus musculus_WP509	0.0018475	0.0178032	NR4A2;AR;RORC;NR1D2;PPARA;NR3C1;ESR1
Focal Adhesion-PI3K-Akt-mTOR-signaling pathway_Mus musculus_WP2841	0.00198015	0.018154	SLC2A2;PIK3CD;SLC2A3;HIF3A;EGFR;IGF1R;PDGFD;AKT3;CREB3L2;MAPK1;JAK2;PPARGC1A;IL6R;EIF4B;RAB2A;ANGPT2;PDPK1;PPP2R5B;TSC1;PPP2R3A;GNG12;PPP2R2C;RAB14;MDM2;ULK1;GRB2;CREB5
Nanoparticle-mediated activation of receptor signaling_Homo sapiens_WP2643	0.00199808	0.018154	MAPK9;AKT3;PIK3CD;MAPK1;GRB2;EGFR
Nuclear Receptors_Homo sapiens_WP170	0.00217068	0.0191744	NR4A2;AR;RORC;NR1D2;PPARA;NR3C1;ESR1
IL-6 signaling Pathway_Mus musculus_WP387	0.00268545	0.0230658	AR;PPP2R2C;STAT3;PPP2R5B;MAPK1;GRB2;PPP2R3A;RAC1;IL6ST;JAK2;IL6R;CDK5R1
Calcium Regulation in the Cardiac Cell_Mus musculus_WP553	0.00276645	0.0230658	PRKCG;GNAZ;CAMK2D;PRKCB;CAMK2A;ATP2A2;GNG12;CACNA1E;YWHAZ;GNAI2;GNAO1;GJC1;FKBP1A;RGS5;YWHAG;YWHAH
Estrogen Receptor Pathway_Homo sapiens_WP2881	0.00283853	0.0230658	SP1;STAT3;PPARA;ESR1
ATM Signaling Pathway_Homo sapiens_WP2516	0.00294637	0.0230658	MDC1;MAPK9;RAD50;RAD51;CHEK1;MDM2;CASP2
DNA Damage Response (only ATM dependent)_Homo sapiens_WP710	0.00297389	0.0230658	SMAD4;TCF7L1;SMAD3;LEF1;PIK3CD;MAPK9;CCND2;CCNG2;AKT3;MDM2;MAPK1;GRB2;RAC1
Ectoderm Differentiation_Homo sapiens_WP2858	0.00330617	0.0250324	TTC14;SMAD4;TCF7L1;FZD5;SMURF1;GREB1;PAX6;EDA2R;GLI3;PHF8;MECP2;PLCXD3;ARHGEF9;RIT1;TBL1X
IL17 signaling pathway_Homo sapiens_WP2112	0.00344709	0.0254924	SP1;STAT3;MAPK1;IL17RD;JAK2;IL17RA
MicroRNAs in cardiomyocyte hypertrophy_Homo sapiens_WP1544	0.00376136	0.0271844	CAMK2D;MYEF2;PRKCB;PDPK1;STAT3;PIK3CD;MAPK1;RAC1;IL6ST;HDAC9;PRKG1;IGF1R
Androgen receptor signaling pathway_Homo sapiens_WP138	0.00400123	0.0282754	AR;SMAD4;SMAD3;SP1;NCOA3;CAV1;STAT3;MDM2;RAC1;RUNX2;EGFR
AGE/RAGE pathway_Homo sapiens_WP2324	0.00462415	0.031967	MAPK9;SMAD3;SP1;PRKCB;STAT3;MAPK1;RAC1;JAK2;EGFR
Wnt Signaling Pathway_Homo sapiens_WP428	0.00511579	0.034198	PRKCG;MAPK9;FZD3;CCND2;FZD5;PRKCB;KREMEN1;RAC1;PAFAH1B1
Corticotropin-releasing hormone_Homo sapiens_WP2355	0.00516196	0.034198	GNAO1;NR4A2;GNAZ;MAPK9;SP1;PRKCB;CAMK2A;MAPK1;TCF4;RAPGEF3;GNAI2
Signaling of Hepatocyte Growth Factor Receptor_Homo sapiens_WP313	0.00556053	0.035365	PAK1;RAP1A;STAT3;MAPK1;GRB2;CRKL
Signaling of Hepatocyte Growth Factor Receptor_Mus musculus_WP193	0.00556053	0.035365	PAK1;RAP1A;STAT3;MAPK1;GRB2;CRKL
Delta-Notch Signaling Pathway_Mus musculus_WP265	0.00597946	0.03714	SMAD4;ITCH;SMAD3;FBXW7;LEF1;STAT3;MAPK1;RBPJ;JAK2;EGFR
Wnt Signaling Pathway and Pluripotency_Mus musculus_WP723	0.0060732	0.03714	PRKCG;MAPK9;TCF7L1;FZD3;CCND2;FZD5;PPP2R2C;PRKCB;LEF1;TCF4;PAFAH1B1
Wnt Signaling Pathway_Mus musculus_WP403	0.00690976	0.0414586	PRKCG;MAPK9;FZD3;CCND2;FZD5;PRKCB;RAC1;PAFAH1B1
mRNA processing_Mus musculus_WP310	0.00730508	0.0428691	DAZ2;MSI2;HNRNPLL;TROVE2;SYNCRIP;ATXN1;RAD21;IGF2BP1;IGF2BP3;PPARGC1A;PPARGC1B;TTC14;SF3A1;RBFOX2;MYEF2;NONO;PRPF4B;PTBP3;SRPK1;TNRC6C;AIMP1;NUDT21;SLC6A8;SON;NHP2L1;HNRNPH1;PPIE;SREK1;SRSF6;SRSF7;RBMS3
TOR Signaling_Homo sapiens_WP1471	0.00741446	0.0428691	FKBP1A;ULK2;TSC1;ULK1;RAC1;PRKAB1
Developmental Biology_Homo sapiens_R-HSA-1266738	3.40207e-06	0.00355857	ROBO2;NRP1;RASGRF2;SLC2A2;HIF3A;RBPJ;PCSK6;PSMD7;CDH2;ZIC3;AKT3;NCK2;HOXA3;RAC1;JAK2;NCK1;SCN1A;CAP1;TRPC5;ARHGEF12;SEMA6A;NCOA3;PPP2R5B;PAX6;GFRA1;IL17RD;HIST2H2BE;EREG;CNKSR2;MED22;CACNB4;PSME3;PPARA;CAMK2D;HOXD1;CAMK2A;EGFR;MYL12A;CACNA1I;GRIN2A;PAK1;ABLIM1;RAP1A;ERBB4;CLTCL1;MAPK1;SLIT3;NCAM1;TBL1X;SRGAP2;PPARGC1A;SCN3A;SRGAP1;PLXNA4;CLASP1;SMAD4;YES1;SMAD3;STAT3;LGI2;PBX1;CNOT6;LIN28A;GRB2;T…
Signaling by Robo receptor_Homo sapiens_R-HSA-376176	1.5472e-05	0.00539455	CAP1;ROBO2;PAK1;NCK2;RAC1;SRGAP2;SRGAP1;CLASP1;NCK1
Oncogene Induced Senescence_Homo sapiens_R-HSA-2559585	1.5472e-05	0.00539455	TNRC6C;CDK6;SP1;MDM2;E2F2;MAPK1;E2F3;ETS1;TNRC6B
BMAL1:CLOCK,NPAS2 activates circadian gene expression_Homo sapiens_R-HSA-1368108	2.60556e-05	0.00575981	PER2;BHLHE40;NAMPT;BHLHE41;TBL1X;PPARA;NR3C1;CLOCK;PPARGC1A;NPAS2
Translocation of GLUT4 to the plasma membrane_Homo sapiens_R-HSA-1445148	2.75326e-05	0.00575981	RALA;EXOC8;TBC1D4;RAB14;MYO5A;EXOC5;RAC1;PRKAB1;YWHAZ;YWHAG;RAB11A;YWHAH
Membrane Trafficking_Homo sapiens_R-HSA-199991	4.53263e-05	0.00785019	GRIA1;DYNC1I2;RALA;ARF1;TMF1;TFRC;SAR1B;GNS;GJC1;RAB43;TGOLN2;PPP6C;KIF5C;VPS53;MYO6;GOLGA1;CLTCL1;RAC1;TMED7;CTSC;YWHAG;CYTH1;YWHAH;EXOC8;MYO5A;PRKAB1;YWHAZ;RAB11A;RAB14;TBC1D20;TBC1D4;KIF26A;TRAPPC6B;CPD;YIPF6;RAB18;TRIP11;EXOC5;CHMP7;PAFAH1B1
Signaling by Wnt_Homo sapiens_R-HSA-195721	5.25348e-05	0.00785019	AMER1;TNKS;LEF1;CAMK2A;XIAP;PPP3R1;PSMD7;XPO1;RAC1;BTRC;SOX4;PRKG1;WLS;PRKCG;FZD3;TCF7L1;FZD5;PRKCB;SMURF1;CAV1;KREMEN1;PPP2R5B;GNG12;YWHAZ;HIST2H2BE;GNAO1;TNRC6C;PYGO2;PSME3;TCF4;TNRC6B
Insulin processing_Homo sapiens_R-HSA-264876	0.000108115	0.0129385	SLC30A7;PCSK2;EXOC8;KIF5C;RAB27A;MYO5A;EXOC5
Generic Transcription Pathway_Homo sapiens_R-HSA-212436	0.000111326	0.0129385	MDC1;UBE2D3;RORC;PRDM1;RBPJ;NR3C1;NR3C2;ING5;EXO1;AKT3;CHEK1;CASP2;ZNF445;TEAD1;YWHAG;YWHAH;BNIP3L;CNOT6L;TGIF2;PDPK1;TSC1;PRKAB1;YWHAZ;ZFP90;RUNX2;AR;PPM1A;ZNF436;PPARA;L3MBTL1;ZNF197;ZNF470;ZNF2;ZNF3;ZNF704;TCEB1;ZNF546;TBL1X;ZNF268;E2F7;ZNF343;BANP;ZNF286A;SMAD4;SMAD3;PLK2;NR1D2;ESRRG;HIPK1;ESR1;PML;POU4F2;ZNF33A;TNRC6C;NR4A2;CNOT6;RAD50;CNOT7;SP1;MDM2;TAF5;MAMLD1;TNRC6B;CDK5R1
Ca2+ pathway_Homo sapiens_R-HSA-4086398	0.000158222	0.01655	GNAO1;TNRC6C;TCF7L1;FZD3;PPP3R1;FZD5;LEF1;CAMK2A;GNG12;PRKG1;TNRC6B
Signaling by TGF-beta Receptor Complex_Homo sapiens_R-HSA-170834	0.00020184	0.0185824	FKBP1A;PPM1A;SMAD4;USP15;TGIF2;SMAD3;XPO1;SMURF1;SP1;UBE2D3;CGN;TGFBR1
Circadian Clock_Homo sapiens_R-HSA-400253	0.000213182	0.0185824	PER2;BHLHE40;NAMPT;BHLHE41;TBL1X;BTRC;PPARA;NR3C1;PPARGC1A;CLOCK;NPAS2
Axon guidance_Homo sapiens_R-HSA-422475	0.000237762	0.0191307	ROBO2;NRP1;CAMK2D;RASGRF2;CAMK2A;EGFR;MYL12A;CACNA1I;GRIN2A;ABLIM1;PAK1;PSMD7;RAP1A;ERBB4;CLTCL1;NCK2;MAPK1;SLIT3;NCAM1;RAC1;JAK2;SRGAP2;SRGAP1;SCN3A;PLXNA4;CLASP1;NCK1;SCN1A;CAP1;TRPC5;SEMA6A;YES1;ARHGEF12;PPP2R5B;GFRA1;IL17RD;EREG;CNKSR2;CACNB4;PSME3;GRB2;SCN2A;SCN2B;CDK5R1
Signaling by Rho GTPases_Homo sapiens_R-HSA-194315	0.000276238	0.0206389	WIPF1;RASGRF2;KIF14;ARHGAP5;RHOBTB1;FGD4;PAK1;XPO1;MAPK1;RAC1;SRGAP2;SRGAP1;WASF2;CLASP1;YWHAG;YWHAH;NCK1;RANBP2;ARHGEF12;PPP1R12A;PDPK1;MCF2;PPP2R5B;ARHGAP26;CKAP5;YWHAZ;HIST2H2BE;AR;ARHGEF9;ABI2;GRB2;PPP1R12B;PAFAH1B1;ARHGEF6
Signaling by TGF-beta Receptor Complex in Cancer_Homo sapiens_R-HSA-3304351	0.000338232	0.0225196	FKBP1A;SMAD4;SMAD3;TGFBR1
MAPK family signaling cascades_Homo sapiens_R-HSA-5683057	0.000344468	0.0225196	CAMK2D;RASGRF2;CAMK2A;EGFR;CDC14B;GRIN2A;PAK1;PSMD7;RAP1A;XPO1;ERBB4;IGF2BP1;MAPK1;NCAM1;RAC1;JAK2;IL6R;NCOA3;PPP2R5B;GFRA1;IL17RD;EREG;CNKSR2;TNRC6C;PSME3;GRB2;IL6ST;TNRC6B
Signal transduction by L1_Homo sapiens_R-HSA-445144	0.000385599	0.0237257	NRP1;PAK1;MAPK1;NCAM1;RAC1;EGFR
Diseases of signal transduction_Homo sapiens_R-HSA-5663202	0.000431719	0.0250877	AMER1;TNKS;PIK3CD;RBPJ;HDAC9;EGFR;NEURL1B;BAG4;PSMD7;ERBB4;AKT3;TBL1X;SMAD4;SMAD3;FZD5;FBXW7;PDPK1;STAT3;KREMEN1;PPP2R5B;TGFBR1;EREG;MIB1;FKBP1A;PSME3;MDM2;GRB2;MAMLD1
Activation of BAD and translocation to mitochondria_Homo sapiens_R-HSA-111447	0.000548315	0.028955	PPP3R1;AKT3;YWHAZ;YWHAG;YWHAH
MAPK1 (ERK2) activation_Homo sapiens_R-HSA-112411	0.000585277	0.028955	MAPK1;IL6ST;JAK2;IL6R
Glutamate Binding, Activation of AMPA Receptors and Synaptic Plasticity_Homo sapiens_R-HSA-399721	0.000608995	0.028955	PRKCG;GRIA1;CAMK2D;PRKCB;CAMK2A;MYO6;MDM2
Trafficking of AMPA receptors_Homo sapiens_R-HSA-399719	0.000608995	0.028955	PRKCG;GRIA1;CAMK2D;PRKCB;CAMK2A;MYO6;MDM2
Beta-catenin independent WNT signaling_Homo sapiens_R-HSA-3858494	0.000673644	0.0306362	PRKCG;FZD3;TCF7L1;FZD5;PRKCB;SMURF1;LEF1;CAMK2A;GNG12;GNAO1;TNRC6C;PPP3R1;PSMD7;PSME3;RAC1;PRKG1;TNRC6B
Nuclear Receptor transcription pathway_Homo sapiens_R-HSA-383280	0.000729161	0.0312544	NR4A2;AR;RORC;ESRRG;NR1D2;PPARA;NR3C1;ESR1;NR3C2
TGF-beta receptor signaling activates SMADs_Homo sapiens_R-HSA-2173789	0.000746998	0.0312544	FKBP1A;SMAD4;USP15;SMAD3;XPO1;SMURF1;TGFBR1
Deactivation of the beta-catenin transactivating complex_Homo sapiens_R-HSA-3769402	0.000845176	0.0340021	PYGO2;TCF7L1;XPO1;LEF1;XIAP;BTRC;YWHAZ;SOX4
Cell Cycle_Homo sapiens_R-HSA-1640170	0.000941736	0.0360726	MDC1;DYNC1I2;MAX;RNF8;RSF1;PDS5A;ARPP19;PHF8;PSMD7;XPO1;CCND2;POM121C;EXO1;RAD21;CHEK1;E2F2;MAPK1;TK2;E2F3;BANF1;BTRC;CLASP1;YWHAG;YWHAH;RAB2A;RANBP2;PPP1R12A;PRKCB;PPP2R5B;HAUS5;MASTL;CKAP5;YWHAZ;HIST2H2BE;RAD50;MAU2;CDK6;RAD51;DBF4;PSME3;NUP50;MDM2;MCM6;PPP1R12B;PAFAH1B1
Transcriptional Regulation by TP53_Homo sapiens_R-HSA-3700989	0.000965615	0.0360726	L3MBTL1;MDC1;PRDM1;ING5;EXO1;CHEK1;AKT3;CASP2;TCEB1;E2F7;YWHAG;BANP;YWHAH;BNIP3L;CNOT6L;PDPK1;PLK2;TSC1;HIPK1;PRKAB1;YWHAZ;PML;POU4F2;TNRC6C;CNOT6;RAD50;CNOT7;MDM2;TAF5;CDK5R1;TNRC6B
Cellular responses to stress_Homo sapiens_R-HSA-2262752	0.00114994	0.0407131	CAMK2D;UBE2D3;CAMK2A;HIF3A;HSPA14;ETS1;MAPK9;BAG4;BAG5;POM121C;E2F2;MAPK1;E2F3;TCEB1;RANBP2;PHC1;STAT3;ARNT;TSC1;ATG14;HSPA12A;PRKAB1;HIST2H2BE;TNRC6C;RAD50;CDK6;SP1;NUP50;MDM2;ULK1;CHMP7;TNRC6B
Vesicle-mediated transport_Homo sapiens_R-HSA-5653656	0.00116768	0.0407131	GRIA1;DYNC1I2;RALA;ARF1;TMF1;TFRC;SAR1B;GNS;GJC1;RAB43;TGOLN2;PPP6C;KIF5C;VPS53;MYO6;GOLGA1;CLTCL1;RAC1;TMED7;CTSC;YWHAG;CYTH1;YWHAH;EXOC8;MYO5A;PRKAB1;YWHAZ;RAB11A;RAB14;TBC1D20;TBC1D4;KIF26A;TRAPPC6B;CPD;YIPF6;RAB18;TRIP11;EXOC5;CHMP7;PAFAH1B1
Interleukin-6 signaling_Homo sapiens_R-HSA-1059683	0.00141691	0.0470314	STAT3;IL6ST;JAK2;IL6R
Signalling by NGF_Homo sapiens_R-HSA-166520	0.00144001	0.0470314	RALA;CAMK2D;RASGRF2;CAMK2A;PIK3CD;PCSK6;EGFR;CRKL;FGD4;GRIN2A;PSMD7;RAP1A;ERBB4;AKT3;CASP2;MAPK1;NCAM1;RAC1;JAK2;PRKCG;ARHGEF12;PDPK1;MCF2;STAT3;PPP2R5B;GFRA1;IL17RD;EREG;TNRC6C;CNKSR2;ARHGEF9;RIT1;PSME3;MDM2;GRB2;TNRC6B;ARHGEF6
Signaling by VEGF_Homo sapiens_R-HSA-194138	0.00155241	0.0470314	NRP1;CAMK2D;RASGRF2;CAMK2A;EGFR;GRIN2A;PAK1;PSMD7;RAP1A;ERBB4;AKT3;NCK2;MAPK1;NCAM1;RAC1;JAK2;WASF2;NCK1;PRKCB;PDPK1;CAV1;PPP2R5B;GFRA1;IL17RD;EREG;CNKSR2;ABI2;PSME3;GRB2
RHO GTPases Activate WASPs and WAVEs_Homo sapiens_R-HSA-5663213	0.00156289	0.0470314	ABI2;WIPF1;MAPK1;GRB2;RAC1;WASF2;NCK1
Neurotransmitter Receptor Binding And Downstream Transmission In The Postsynaptic Cell_Homo sapiens_R-HSA-112314	0.00157371	0.0470314	PRKCG;GRIA1;GABRB2;CAMK2D;PRKCB;PDPK1;RASGRF2;CAMK2A;GNG12;GNAI2;GRIN2A;ARHGEF9;MYO6;MDM2;NPTN;MAPK1
CREB phosphorylation through the activation of Ras_Homo sapiens_R-HSA-442742	0.00163671	0.0472596	CAMK2D;GRIN2A;PDPK1;RASGRF2;CAMK2A;MAPK1
RHO GTPase Effectors_Homo sapiens_R-HSA-195258	0.00167171	0.0472596	RANBP2;PPP1R12A;PDPK1;WIPF1;KIF14;PPP2R5B;CKAP5;YWHAZ;HIST2H2BE;AR;PAK1;XPO1;ABI2;MAPK1;GRB2;RAC1;SRGAP2;PPP1R12B;WASF2;CLASP1;YWHAG;PAFAH1B1;YWHAH;NCK1
Signaling by Interleukins_Homo sapiens_R-HSA-449147	0.00173616	0.04779	CAMK2D;RASGRF2;PELI2;CAMK2A;PIK3CD;EGFR;CRKL;GRIN2A;PSMD7;RAP1A;ERBB4;IRAK2;MAPK1;NCAM1;STX3;JAK2;BTRC;IL6R;YES1;STAT3;PPP2R5B;GFRA1;LIFR;IRAK3;IL17RD;YWHAZ;EREG;IL17RA;CNKSR2;TXLNA;PSME3;GRB2;IL6ST
